# Supplementary material for: The diversity of opsins in Lake Baikal amphipods (Amphipoda: Gammaridae)
Source: BMC Ecol Evol. 2021 May 10;21:81. doi: 10.1186/s12862-021-01806-9 (PMC8108468; doi:10.1186/s12862-021-01806-9)
Supplement: Supplementary file 1 — Additional file 1: Table S1. Transcriptome assemblies used in this work (including data sources, assembly completeness, and the number of expressed opsins). [file 12862_2021_1806_MOESM1_ESM.xlsx]

## Sheet: Sheet1
Species	TSA	Assembly method	BUSCO completeness	% Complete BUSCOs	SRA	Reference for reads	Reference for assembly	LWS	MWS	Other	Group	Tissue
Acanthogammarus godlewskii	GEPE01	Trinity20140717; filtering	C:49.9%[S:40.9%,D:9.0%],F:20.5%,M:29.6%,n:1066	49.9	SRR3467041	Naumenko et al., 2017; doi: 10.1111/mec.13927	Naumenko et al., 2017; doi: 10.1111/mec.13927	0	0	0	Baikal Gammaridae 1	either whole body or mesosome cross-section
Acanthogammarus godlewskii	NA	Trinity v2.8.5	C:41.0%[S:30.1%,D:10.9%],F:24.4%,M:34.6%,n:1066	41	SRR3467041	Naumenko et al., 2017; doi: 10.1111/mec.13927	this work	2	0	0	Baikal Gammaridae 1	either whole body or mesosome cross-section
Acanthogammarus godlewskii	NA	rnaSPAdes v3.13.1	C:60.9%[S:54.5%,D:6.4%],F:20.7%,M:18.4%,n:1066	60.9	SRR3467041	Naumenko et al., 2017; doi: 10.1111/mec.13927	this work	2	0	0	Baikal Gammaridae 1	either whole body or mesosome cross-section
Asprogammarus rhodophthalmus	GEPK01	Trinity20140717; filtering	C:62.4%[S:42.9%,D:19.5%],F:17.2%,M:20.4%,n:1066	62.4	SRR3467047	Naumenko et al., 2017; doi: 10.1111/mec.13927	Naumenko et al., 2017; doi: 10.1111/mec.13927	1	0	0	Baikal Gammaridae 2	either whole body or mesosome cross-section
Asprogammarus rhodophthalmus	NA	Trinity v2.8.5	C:62.0%[S:36.1%,D:25.9%],F:22.0%,M:16.0%,n:1066	62	SRR3467047	Naumenko et al., 2017; doi: 10.1111/mec.13927	this work	1	0	0	Baikal Gammaridae 2	either whole body or mesosome cross-section
Asprogammarus rhodophthalmus	NA	rnaSPAdes v3.13.1	C:78.3%[S:56.3%,D:22.0%],F:13.1%,M:8.6%,n:1066	78.3	SRR3467047	Naumenko et al., 2017; doi: 10.1111/mec.13927	this work	1	0	0	Baikal Gammaridae 2	either whole body or mesosome cross-section
Baikalogammarus pullus	GEPI01	Trinity20140717; filtering	C:56.7%[S:42.8%,D:13.9%],F:16.2%,M:27.1%,n:1066	56.7	SRR3467045	Naumenko et al., 2017; doi: 10.1111/mec.13927	Naumenko et al., 2017; doi: 10.1111/mec.13927	0	0	0	Baikal Gammaridae 1	either whole body or mesosome cross-section
Baikalogammarus pullus	NA	Trinity v2.8.5	C:66.8%[S:27.5%,D:39.3%],F:14.2%,M:19.0%,n:1066	66.8	SRR3467045	Naumenko et al., 2017; doi: 10.1111/mec.13927	this work	0	0	0	Baikal Gammaridae 1	either whole body or mesosome cross-section
Baikalogammarus pullus	NA	rnaSPAdes v3.13.1	C:68.4%[S:39.1%,D:29.3%],F:15.4%,M:16.2%,n:1066	68.4	SRR3467045	Naumenko et al., 2017; doi: 10.1111/mec.13927	this work	0	0	0	Baikal Gammaridae 1	either whole body or mesosome cross-section
Boeckaxelia carpenterii	NA	Trinity v2.8.5	C:68.6%[S:47.4%,D:21.2%],F:15.1%,M:16.3%,n:1066	68.6	SRR3467043	Naumenko et al., 2017; doi: 10.1111/mec.13927	this work	1	0	0	Baikal Gammaridae 2	either whole body or mesosome cross-section
Boeckaxelia carpenterii	NA	rnaSPAdes v3.13.1	C:70.8%[S:60.2%,D:10.6%],F:15.1%,M:14.1%,n:1066	70.8	SRR3467043	Naumenko et al., 2017; doi: 10.1111/mec.13927	this work	1	0	0	Baikal Gammaridae 2	either whole body or mesosome cross-section
Boeckaxelia carpenterii	GEPG01	Trinity20140717; filtering	C:59.7%[S:44.9%,D:14.8%],F:16.5%,M:23.8%,n:1066	59.7	SRR3467043	Naumenko et al., 2017; doi: 10.1111/mec.13927	Naumenko et al., 2017; doi: 10.1111/mec.13927	1	0	0	Baikal Gammaridae 2	either whole body or mesosome cross-section
Boeckaxelia potanini	NA	Trinity v2.8.5	C:57.2%[S:47.8%,D:9.4%],F:15.9%,M:26.9%,n:1066	57.2	SRR3467044	Naumenko et al., 2017; doi: 10.1111/mec.13927	this work	2	0	0	Baikal Gammaridae 2	either whole body or mesosome cross-section
Boeckaxelia potanini	NA	rnaSPAdes v3.13.1	C:58.4%[S:54.4%,D:4.0%],F:17.9%,M:23.7%,n:1066	58.4	SRR3467044	Naumenko et al., 2017; doi: 10.1111/mec.13927	this work	2	0	0	Baikal Gammaridae 2	either whole body or mesosome cross-section
Boeckaxelia potanini	GEPH01	Trinity20140717; filtering	C:47.2%[S:41.0%,D:6.2%],F:17.4%,M:35.4%,n:1066	47.2	SRR3467044	Naumenko et al., 2017; doi: 10.1111/mec.13927	Naumenko et al., 2017; doi: 10.1111/mec.13927	1	0	0	Baikal Gammaridae 2	either whole body or mesosome cross-section
Brachyuropus grewingkii	NA	Trinity v2.8.5	C:73.0%[S:49.1%,D:23.9%],F:14.6%,M:12.4%,n:1066	73	SRR3467040	Naumenko et al., 2017; doi: 10.1111/mec.13927	this work	0	0	0	Baikal Gammaridae 2	either whole body or mesosome cross-section
Brachyuropus grewingkii	NA	rnaSPAdes v3.13.1	C:75.4%[S:63.5%,D:11.9%],F:14.4%,M:10.2%,n:1066	75.4	SRR3467040	Naumenko et al., 2017; doi: 10.1111/mec.13927	this work	0	0	0	Baikal Gammaridae 2	either whole body or mesosome cross-section
Brachyuropus grewingkii	GEPD01	Trinity20140717; filtering	C:61.1%[S:47.4%,D:13.7%],F:16.3%,M:22.6%,n:1066	61.1	SRR3467040	Naumenko et al., 2017; doi: 10.1111/mec.13927	Naumenko et al., 2017; doi: 10.1111/mec.13927	0	0	0	Baikal Gammaridae 2	either whole body or mesosome cross-section
Brandtia latissima	NA	Trinity v2.8.5	C:50.9%[S:43.2%,D:7.7%],F:23.1%,M:26.0%,n:1066	50.9	SRR3467046	Naumenko et al., 2017; doi: 10.1111/mec.13927	this work	2	0	0	Baikal Gammaridae 2	either whole body or mesosome cross-section
Brandtia latissima	NA	rnaSPAdes v3.13.1	C:54.1%[S:50.7%,D:3.4%],F:23.4%,M:22.5%,n:1066	54.1	SRR3467046	Naumenko et al., 2017; doi: 10.1111/mec.13927	this work	2	0	0	Baikal Gammaridae 2	either whole body or mesosome cross-section
Brandtia latissima	GEPJ01	Trinity20140717; filtering	C:56.2%[S:48.9%,D:7.3%],F:18.8%,M:25.0%,n:1066	56.2	SRR3467046	Naumenko et al., 2017; doi: 10.1111/mec.13927	Naumenko et al., 2017; doi: 10.1111/mec.13927	1	0	0	Baikal Gammaridae 2	either whole body or mesosome cross-section
Caprella sp	NA	Trinity v2.8.5	C:79.8%[S:46.2%,D:33.6%],F:15.8%,M:4.4%,n:1066	79.8	SRR4113494	Schwentner et al., 2018; doi:10.1098/rspb.2018.1524	this work	1	0	0	Caprellidae	frontal body half
Caprella sp	NA	rnaSPAdes v3.13.1	C:78.7%[S:64.1%,D:14.6%],F:15.8%,M:5.5%,n:1066	78.7	SRR4113494	Schwentner et al., 2018; doi:10.1098/rspb.2018.1524	this work	0	0	0	Caprellidae	frontal body half
Caprella sp	NA (but present deposited to Dryad)	Trinity	C:79.8%[S:46.2%,D:33.6%],F:15.8%,M:4.4%,n:1066	79.8	SRR4113494	Schwentner et al., 2018; doi:10.1098/rspb.2018.1524	Schwentner et al., 2018; doi:10.1098/rspb.2018.1524	1	0	0	Caprellidae	frontal body half
Carinurus bicarinatus	NA	Trinity v2.8.5	C:61.1%[S:39.7%,D:21.4%],F:15.4%,M:23.5%,n:1066	61.1	SRR3467048	Naumenko et al., 2017; doi: 10.1111/mec.13927	this work	1	0	0	Baikal Gammaridae 2	either whole body or mesosome cross-section
Carinurus bicarinatus	NA	rnaSPAdes v3.13.1	C:63.7%[S:54.2%,D:9.5%],F:16.4%,M:19.9%,n:1066	63.7	SRR3467048	Naumenko et al., 2017; doi: 10.1111/mec.13927	this work	1	0	0	Baikal Gammaridae 2	either whole body or mesosome cross-section
Carinurus bicarinatus	GEPL01	Trinity20140717; filtering	C:52.1%[S:40.8%,D:11.3%],F:16.5%,M:31.4%,n:1066	52.1	SRR3467048	Naumenko et al., 2017; doi: 10.1111/mec.13927	Naumenko et al., 2017; doi: 10.1111/mec.13927	1	0	0	Baikal Gammaridae 2	either whole body or mesosome cross-section
Cornugammarus maximus	NA	Trinity v2.8.5	C:60.3%[S:49.4%,D:10.9%],F:18.8%,M:20.9%,n:1066	60.3	SRR3467042	Naumenko et al., 2017; doi: 10.1111/mec.13927	this work	0	0	0	Baikal Gammaridae 2	either whole body or mesosome cross-section
Cornugammarus maximus	NA	rnaSPAdes v3.13.1	C:61.3%[S:55.6%,D:5.7%],F:20.7%,M:18.0%,n:1066	61.3	SRR3467042	Naumenko et al., 2017; doi: 10.1111/mec.13927	this work	0	0	0	Baikal Gammaridae 2	either whole body or mesosome cross-section
Cornugammarusmaximus	GEPF01	Trinity20140717; filtering	C:53.5%[S:44.7%,D:8.8%],F:19.9%,M:26.6%,n:1066	53.5	SRR3467042	Naumenko et al., 2017; doi: 10.1111/mec.13927	Naumenko et al., 2017; doi: 10.1111/mec.13927	0	0	0	Baikal Gammaridae 2	either whole body or mesosome cross-section
Crypturopus inflatus	NA	Trinity v2.8.5	C:40.1%[S:29.5%,D:10.6%],F:24.2%,M:35.7%,n:1066	40.1	SRR3467049	Naumenko et al., 2017; doi: 10.1111/mec.13927	this work	0	0	0	Baikal Gammaridae 1	either whole body or mesosome cross-section
Crypturopus inflatus	NA	rnaSPAdes v3.13.1	C:43.7%[S:39.8%,D:3.9%],F:24.0%,M:32.3%,n:1066	43.7	SRR3467049	Naumenko et al., 2017; doi: 10.1111/mec.13927	this work	0	0	0	Baikal Gammaridae 1	either whole body or mesosome cross-section
Crypturopus inflatus	GEPM01	Trinity20140717; filtering	C:34.6%[S:29.5%,D:5.1%],F:24.1%,M:41.3%,n:1066	34.6	SRR3467049	Naumenko et al., 2017; doi: 10.1111/mec.13927	Naumenko et al., 2017; doi: 10.1111/mec.13927	0	0	0	Baikal Gammaridae 1	either whole body or mesosome cross-section
Dorogostaiskia parasitica	NA	Trinity v2.8.5	C:53.2%[S:40.1%,D:13.1%],F:18.2%,M:28.6%,n:1066	53.2	SRR3467102	Naumenko et al., 2017; doi: 10.1111/mec.13927	this work	2	0	0	Baikal Gammaridae 2	either whole body or mesosome cross-section
Dorogostaiskia parasitica	NA	rnaSPAdes v3.13.1	C:57.1%[S:51.9%,D:5.2%],F:17.1%,M:25.8%,n:1066	57.1	SRR3467102	Naumenko et al., 2017; doi: 10.1111/mec.13927	this work	2	0	0	Baikal Gammaridae 2	either whole body or mesosome cross-section
Dorogostaiskia parasitica	GERM01	Trinity20140717; filtering	C:44.4%[S:35.7%,D:8.7%],F:18.7%,M:36.9%,n:1066	44.4	SRR3467102	Naumenko et al., 2017; doi: 10.1111/mec.13927	Naumenko et al., 2017; doi: 10.1111/mec.13927	1	0	0	Baikal Gammaridae 2	either whole body or mesosome cross-section
Echinogammarus berilloni	NA	rnaSPAdes v3.13.1	C:91.7%[S:75.7%,D:16.0%],F:5.5%,M:2.8%,n:1066	91.7	SRR8089732	Cogne et al., 2019; doi:10.1038/s41597-019-0192-5	this work	2	1	0	non-Gammarus Gammaridae	whole body
Echinogammarus berilloni	GHCT01	Trinity v2.4	C:91.4%[S:55.0%,D:36.4%],F:5.5%,M:3.1%,n:1066	91.4	SRR8089732	Cogne et al., 2019; doi:10.1038/s41597-019-0192-5	Cogne et al., 2019; doi:10.1038/s41597-019-0192-5	2	1	0	non-Gammarus Gammaridae	whole body
Echinogammarus berilloni	GHCU01	Trinity v2.4	C:95.4%[S:43.1%,D:52.3%],F:2.9%,M:1.7%,n:1066	95.4	SRR8089733	Cogne et al., 2019; doi:10.1038/s41597-019-0192-5	Cogne et al., 2019; doi:10.1038/s41597-019-0192-5	2	1	0	non-Gammarus Gammaridae	whole body
Echinogammarus veneris	GARO01	CLC Genomic Workbench; CAP3	C:38.2%[S:36.3%,D:1.9%],F:19.6%,M:42.2%,n:1066	38.2	SRR1050726	Genomic Resources Development Consortium et al., 2014; doi:10.1111/1755-0998.12368	Genomic Resources Development Consortium et al., 2014; doi:10.1111/1755-0998.12368	2	0	0	non-Gammarus Gammaridae	whole body
Echiuropus macronychus	NA	Trinity v2.8.5	C:64.6%[S:35.5%,D:29.1%],F:12.7%,M:22.7%,n:1066	64.6	SRR3467050	Naumenko et al., 2017; doi: 10.1111/mec.13927	this work	5	0	0	Baikal Gammaridae 2	either whole body or mesosome cross-section
Echiuropus macronychus	NA	rnaSPAdes v3.13.1	C:65.5%[S:44.2%,D:21.3%],F:15.2%,M:19.3%,n:1066	65.5	SRR3467050	Naumenko et al., 2017; doi: 10.1111/mec.13927	this work	2	0	0	Baikal Gammaridae 2	either whole body or mesosome cross-section
Echiuropus macronychus	GEPN01	Trinity20140717; filtering	C:55.0%[S:41.7%,D:13.3%],F:14.3%,M:30.7%,n:1066	55	SRR3467050	Naumenko et al., 2017; doi: 10.1111/mec.13927	Naumenko et al., 2017; doi: 10.1111/mec.13927	2	0	0	Baikal Gammaridae 2	either whole body or mesosome cross-section
Eogammarus possjeticus	NA	rnaSPAdes v3.13.1	C:87.1%[S:53.5%,D:33.6%],F:8.6%,M:4.3%,n:1066	87.1	SRR7205161	Chen et al., 2019; doi:10.1038/s41598-019-39716-y	this work	0	0	0	Eogammaridae	muscle
Eogammarus possjeticus	GGQT01	Trinity; hierarchical clustering with Corset	C:92.9%[S:45.2%,D:47.7%],F:5.0%,M:2.1%,n:1066	92.9	SRR7205161, SRR7205163, SRR7205164, SRR7205158, SRR7205159, SRR7205160	Chen et al., 2019; doi:10.1038/s41598-019-39716-y	Chen et al., 2019; doi:10.1038/s41598-019-39716-y	1	0	0	Eogammaridae	muscle
Eucarinogammarus wagii	NA	Trinity v2.8.5	C:65.4%[S:24.5%,D:40.9%],F:20.8%,M:13.8%,n:1066	65.4	SRR3467051	Naumenko et al., 2017; doi: 10.1111/mec.13927	this work	0	0	0	Baikal Gammaridae 2	either whole body or mesosome cross-section
Eucarinogammarus wagii	NA	rnaSPAdes v3.13.1	C:69.0%[S:41.3%,D:27.7%],F:17.5%,M:13.5%,n:1066	69	SRR3467051	Naumenko et al., 2017; doi: 10.1111/mec.13927	this work	0	0	0	Baikal Gammaridae 2	either whole body or mesosome cross-section
Eucarinogammarus wagii	GEPO01	Trinity20140717; filtering	C:53.1%[S:37.4%,D:15.7%],F:24.0%,M:22.9%,n:1066	53.1	SRR3467051	Naumenko et al., 2017; doi: 10.1111/mec.13927	Naumenko et al., 2017; doi: 10.1111/mec.13927	0	0	0	Baikal Gammaridae 2	either whole body or mesosome cross-section
Eulimnogammarus cruentus	NA	Trinity v2.8.5	C:83.4%[S:54.1%,D:29.3%],F:10.6%,M:6.0%,n:1066	83.4	SRR3467062	Naumenko et al., 2017; doi: 10.1111/mec.13927	this work	2	0	0	Baikal Gammaridae 2	either whole body or mesosome cross-section
Eulimnogammarus cruentus	NA	Trinity v2.8.5	C:75.1%[S:54.0%,D:21.1%],F:16.3%,M:8.6%,n:1066	75.1	SRR3467063	Naumenko et al., 2017; doi: 10.1111/mec.13927	this work	0	0	0	Baikal Gammaridae 2	either whole body or mesosome cross-section
Eulimnogammarus cruentus	NA	rnaSPAdes v3.13.1	C:78.0%[S:68.7%,D:9.3%],F:15.1%,M:6.9%,n:1066	78	SRR3467062	Naumenko et al., 2017; doi: 10.1111/mec.13927	this work	1	0	0	Baikal Gammaridae 2	either whole body or mesosome cross-section
Eulimnogammarus cruentus	NA	rnaSPAdes v3.13.1	C:85.7%[S:68.8%,D:16.9%],F:9.0%,M:5.3%,n:1066	85.7	SRR3467063	Naumenko et al., 2017; doi: 10.1111/mec.13927	this work	1	0	0	Baikal Gammaridae 2	either whole body or mesosome cross-section
Eulimnogammarus cruentus	GEPW01	Trinity20140717; filtering	C:64.2%[S:52.1%,D:12.1%],F:17.4%,M:18.4%,n:1066	64.2	SRR3467062	Naumenko et al., 2017; doi: 10.1111/mec.13927	Naumenko et al., 2017; doi: 10.1111/mec.13927	0	0	0	Baikal Gammaridae 2	either whole body or mesosome cross-section
Eulimnogammarus cruentus	GEPX01	Trinity20140717; filtering	C:72.5%[S:55.6%,D:16.9%],F:12.0%,M:15.5%,n:1066	72.5	SRR3467063	Naumenko et al., 2017; doi: 10.1111/mec.13927	Naumenko et al., 2017; doi: 10.1111/mec.13927	2	0	0	Baikal Gammaridae 2	either whole body or mesosome cross-section
Eulimnogammarus cyaneus	NA	Trinity v2.8.5	C:73.0%[S:46.1%,D:26.9%],F:12.5%,M:14.5%,n:1066	73	SRR3467057	Naumenko et al., 2017; doi: 10.1111/mec.13927	this work	2	0	0	Baikal Gammaridae 2	either whole body or mesosome cross-section
Eulimnogammarus cyaneus	NA	rnaSPAdes v3.13.1	C:75.2%[S:59.4%,D:15.8%],F:12.8%,M:12.0%,n:1066	75.2	SRR3467057	Naumenko et al., 2017; doi: 10.1111/mec.13927	this work	2	0	0	Baikal Gammaridae 2	either whole body or mesosome cross-section
Eulimnogammarus cyaneus	GEPS01	Trinity20140717; filtering	C:64.0%[S:47.6%,D:16.4%],F:14.1%,M:21.9%,n:1066	64	SRR3467057	Naumenko et al., 2017; doi: 10.1111/mec.13927	Naumenko et al., 2017; doi: 10.1111/mec.13927	1	0	0	Baikal Gammaridae 2	either whole body or mesosome cross-section
Eulimnogammarus cyaneus	GHHW01	Trinity v2.4	C:89.5%[S:77.8%,D:11.7%],F:5.9%,M:4.6%,n:1066	89.5	SRR8205849, SRR8205867, SRR8205877, SRR8205885, SRR8205897, SRR8205898, SRR8205908, SRR8205913, SRR8205924, SRR8205936, SRR8205942, SRR8205957, SRR8205966, SRR8205974, SRR8205985, SRR8205996, SRR8206003, SRR8206017	Drozdova et al., 2019; doi:10.1186/s12864-019-6024-3	Drozdova et al., 2019; doi:10.1186/s12864-019-6024-3	2	0	0	Baikal Gammaridae 2	whole body
Eulimnogammarus czerskii	NA	Trinity v2.8.5	C:76.0%[S:53.8%,D:22.2%],F:13.3%,M:10.7%,n:1066	76	SRR3467064	Naumenko et al., 2017; doi: 10.1111/mec.13927	this work	3	0	0	Baikal Gammaridae 2	either whole body or mesosome cross-section
Eulimnogammarus czerskii	NA	rnaSPAdes v3.13.1	C:78.2%[S:67.5%,D:10.7%],F:12.5%,M:9.3%,n:1066	78.2	SRR3467064	Naumenko et al., 2017; doi: 10.1111/mec.13927	this work	2	0	0	Baikal Gammaridae 2	either whole body or mesosome cross-section
Eulimnogammarus czerskii	GEPY01	Trinity20140717; filtering	C:65.3%[S:49.6%,D:15.7%],F:15.2%,M:19.5%,n:1066	65.3	SRR3467064	Naumenko et al., 2017; doi: 10.1111/mec.13927	Naumenko et al., 2017; doi: 10.1111/mec.13927	1	0	0	Baikal Gammaridae 2	either whole body or mesosome cross-section
Eulimnogammarus marituji	NA	Trinity v2.8.5	C:70.6%[S:48.0%,D:22.6%],F:13.0%,M:16.4%,n:1066	70.6	SRR3467058	Naumenko et al., 2017; doi: 10.1111/mec.13927	this work	2	0	0	Baikal Gammaridae 2	either whole body or mesosome cross-section
Eulimnogammarus marituji	NA	rnaSPAdes v3.13.1	C:72.3%[S:61.6%,D:10.7%],F:13.7%,M:14.0%,n:1066	72.3	SRR3467058	Naumenko et al., 2017; doi: 10.1111/mec.13927	this work	2	0	0	Baikal Gammaridae 2	either whole body or mesosome cross-section
Eulimnogammarusmarituji	GEPT01	Trinity20140717; filtering	C:63.6%[S:47.9%,D:15.7%],F:15.3%,M:21.1%,n:1066	63.6	SRR3467058	Naumenko et al., 2017; doi: 10.1111/mec.13927	Naumenko et al., 2017; doi: 10.1111/mec.13927	2	0	0	Baikal Gammaridae 2	either whole body or mesosome cross-section
Eulimnogammarus messerschmidtii	NA	Trinity v2.8.5	C:65.2%[S:38.7%,D:26.5%],F:13.7%,M:21.1%,n:1066	65.2	SRR3467065	Naumenko et al., 2017; doi: 10.1111/mec.13927	this work	2	0	0	Baikal Gammaridae 2	either whole body or mesosome cross-section
Eulimnogammarus messerschmidtii	NA	rnaSPAdes v3.13.1	C:67.5%[S:52.5%,D:15.0%],F:12.8%,M:19.7%,n:1066	67.5	SRR3467065	Naumenko et al., 2017; doi: 10.1111/mec.13927	this work	2	0	0	Baikal Gammaridae 2	either whole body or mesosome cross-section
Eulimnogammarus messerschmidtii	GEPZ01	Trinity20140717; filtering	C:57.0%[S:41.1%,D:15.9%],F:14.1%,M:28.9%,n:1066	57	SRR3467065	Naumenko et al., 2017; doi: 10.1111/mec.13927	Naumenko et al., 2017; doi: 10.1111/mec.13927	2	0	0	Baikal Gammaridae 2	either whole body or mesosome cross-section
Eulimnogammarus similis	NA	Trinity v2.8.5	C:78.9%[S:52.4%,D:26.5%],F:13.1%,M:8.0%,n:1066	78.9	SRR3467053	Naumenko et al., 2017; doi: 10.1111/mec.13927	this work	0	0	0	Baikal Gammaridae 2	either whole body or mesosome cross-section
Eulimnogammarus similis	NA	rnaSPAdes v3.13.1	C:82.2%[S:70.1%,D:12.1%],F:11.0%,M:6.8%,n:1066	82.2	SRR3467053	Naumenko et al., 2017; doi: 10.1111/mec.13927	this work	0	0	0	Baikal Gammaridae 2	either whole body or mesosome cross-section
Eulimnogammarus similis	GEPQ01	Trinity20140717; filtering	C:66.1%[S:50.2%,D:15.9%],F:15.4%,M:18.5%,n:1066	66.1	SRR3467053	Naumenko et al., 2017; doi: 10.1111/mec.13927	Naumenko et al., 2017; doi: 10.1111/mec.13927	0	0	0	Baikal Gammaridae 2	either whole body or mesosome cross-section
Eulimnogammarus sp. gam16.4	NA	Trinity v2.8.5	C:38.8%[S:31.3%,D:7.5%],F:18.0%,M:43.2%,n:1066	38.8	SRR3467067	Naumenko et al., 2017; doi: 10.1111/mec.13927	this work	2	0	0	Baikal Gammaridae 2	either whole body or mesosome cross-section
Eulimnogammarus sp. gam16.4	NA	rnaSPAdes v3.13.1	C:41.7%[S:38.0%,D:3.7%],F:20.2%,M:38.1%,n:1066	41.7	SRR3467067	Naumenko et al., 2017; doi: 10.1111/mec.13927	this work	2	0	0	Baikal Gammaridae 2	either whole body or mesosome cross-section
Eulimnogammarus sp.gam16.4	GEQB01	Trinity20140717; filtering	C:32.8%[S:28.7%,D:4.1%],F:17.2%,M:50.0%,n:1066	32.8	SRR3467067	Naumenko et al., 2017; doi: 10.1111/mec.13927	Naumenko et al., 2017; doi: 10.1111/mec.13927	2	0	0	Baikal Gammaridae 2	either whole body or mesosome cross-section
Eulimnogammarus sp. gam2quest	NA	Trinity v2.8.5	C:81.1%[S:50.1%,D:31.0%],F:11.0%,M:7.9%,n:1066	81.1	SRR3467066	Naumenko et al., 2017; doi: 10.1111/mec.13927	this work	0	0	0	Baikal Gammaridae 2	either whole body or mesosome cross-section
Eulimnogammarus sp. gam2quest	NA	rnaSPAdes v3.13.1	C:82.4%[S:69.6%,D:12.8%],F:10.4%,M:7.2%,n:1066	82.4	SRR3467066	Naumenko et al., 2017; doi: 10.1111/mec.13927	this work	0	0	0	Baikal Gammaridae 2	either whole body or mesosome cross-section
Eulimnogammarus sp.gam2quest	GEQA01	Trinity20140717; filtering	C:68.1%[S:50.8%,D:17.3%],F:13.5%,M:18.4%,n:1066	68.1	SRR3467066	Naumenko et al., 2017; doi: 10.1111/mec.13927	Naumenko et al., 2017; doi: 10.1111/mec.13927	0	0	0	Baikal Gammaridae 2	either whole body or mesosome cross-section
Eulimnogammarus testaceus	NA	Trinity v2.8.5	C:77.3%[S:47.8%,D:29.5%],F:13.4%,M:9.3%,n:1066	77.3	SRR3467059	Naumenko et al., 2017; doi: 10.1111/mec.13927	this work	2	0	0	Baikal Gammaridae 2	either whole body or mesosome cross-section
Eulimnogammarus testaceus	NA	rnaSPAdes v3.13.1	C:79.8%[S:68.0%,D:11.8%],F:12.7%,M:7.5%,n:1066	79.8	SRR3467059	Naumenko et al., 2017; doi: 10.1111/mec.13927	this work	1	0	0	Baikal Gammaridae 2	either whole body or mesosome cross-section
Eulimnogammarus testaceus	GERC01	Trinity20140717; filtering	C:67.3%[S:48.7%,D:18.6%],F:13.7%,M:19.0%,n:1066	67.3	SRR3467059	Naumenko et al., 2017; doi: 10.1111/mec.13927	Naumenko et al., 2017; doi: 10.1111/mec.13927	1	0	0	Baikal Gammaridae 2	either whole body or mesosome cross-section
Eulimnogammarus ussolzewii	NA	Trinity v2.8.5	C:69.8%[S:47.8%,D:22.0%],F:14.3%,M:15.9%,n:1066	69.8	SRR3467054	Naumenko et al., 2017; doi: 10.1111/mec.13927	this work	1	0	0	Baikal Gammaridae 2	either whole body or mesosome cross-section
Eulimnogammarus ussolzewii	NA	rnaSPAdes v3.13.1	C:73.3%[S:63.9%,D:9.4%],F:14.2%,M:12.5%,n:1066	73.3	SRR3467054	Naumenko et al., 2017; doi: 10.1111/mec.13927	this work	1	0	0	Baikal Gammaridae 2	either whole body or mesosome cross-section
Eulimnogammarus ussolzewii	GESQ01	Trinity20140717; filtering	C:58.6%[S:45.3%,D:13.3%],F:17.0%,M:24.4%,n:1066	58.6	SRR3467054	Naumenko et al., 2017; doi: 10.1111/mec.13927	Naumenko et al., 2017; doi: 10.1111/mec.13927	1	0	0	Baikal Gammaridae 2	either whole body or mesosome cross-section
Eulimnogammarus verrucosus	NA	Trinity v2.8.5	C:83.5%[S:49.4%,D:34.1%],F:10.5%,M:6.0%,n:1066	83.5	SRR3467068	Naumenko et al., 2017; doi: 10.1111/mec.13927	this work	4	0	0	Baikal Gammaridae 2	either whole body or mesosome cross-section
Eulimnogammarus verrucosus	NA	rnaSPAdes v3.13.1	C:85.4%[S:67.4%,D:18.0%],F:9.6%,M:5.0%,n:1066	85.4	SRR3467068	Naumenko et al., 2017; doi: 10.1111/mec.13927	this work	2	0	0	Baikal Gammaridae 2	either whole body or mesosome cross-section
Eulimnogammarus verrucosus	GEQC01	Trinity20140717; filtering	C:71.0%[S:50.7%,D:20.3%],F:12.9%,M:16.1%,n:1066	71	SRR3467068	Naumenko et al., 2017; doi: 10.1111/mec.13927	Naumenko et al., 2017; doi: 10.1111/mec.13927	2	0	0	Baikal Gammaridae 2	either whole body or mesosome cross-section
Eulimnogammarus verrucosus	GHHK01	Trinity v2.4	C:88.1%[S:76.7%,D:11.4%],F:6.9%,M:5.0%,n:1066	88.1	SRR8205840, SRR8205856, SRR8205863, SRR8205881, SRR8205894, SRR8205900, SRR8205917, SRR8205928, SRR8205932, SRR8205939, SRR8205961, SRR8205970, SRR8205981, SRR8205988, SRR8205999, SRR8206013, SRR8206022	Drozdova et al., 2019; doi:10.1186/s12864-019-6024-3	Drozdova et al., 2019; doi:10.1186/s12864-019-6024-3	2	0	0	Baikal Gammaridae 2	whole body
Eulimnogammarus violaceus	NA	Trinity v2.8.5	C:68.4%[S:47.7%,D:20.7%],F:17.4%,M:14.2%,n:1066	68.4	SRR3467055	Naumenko et al., 2017; doi: 10.1111/mec.13927	this work	0	0	0	Baikal Gammaridae 2	either whole body or mesosome cross-section
Eulimnogammarus violaceus	NA	rnaSPAdes v3.13.1	C:70.7%[S:61.8%,D:8.9%],F:17.4%,M:11.9%,n:1066	70.7	SRR3467055	Naumenko et al., 2017; doi: 10.1111/mec.13927	this work	0	0	0	Baikal Gammaridae 2	either whole body or mesosome cross-section
Eulimnogammarus violaceus	GESR01	Trinity20140717; filtering	C:57.5%[S:43.3%,D:14.2%],F:18.9%,M:23.6%,n:1066	57.5	SRR3467055	Naumenko et al., 2017; doi: 10.1111/mec.13927	Naumenko et al., 2017; doi: 10.1111/mec.13927	0	0	0	Baikal Gammaridae 2	either whole body or mesosome cross-section
Eulimnogammarus viridulus	NA	Trinity v2.8.5	C:77.6%[S:50.8%,D:26.8%],F:14.4%,M:8.0%,n:1066	77.6	SRR3467060	Naumenko et al., 2017; doi: 10.1111/mec.13927	this work	2	0	0	Baikal Gammaridae 2	either whole body or mesosome cross-section
Eulimnogammarus viridulus	NA	rnaSPAdes v3.13.1	C:80.0%[S:66.6%,D:13.4%],F:13.4%,M:6.6%,n:1066	80	SRR3467060	Naumenko et al., 2017; doi: 10.1111/mec.13927	this work	2	0	0	Baikal Gammaridae 2	either whole body or mesosome cross-section
Eulimnogammarus viridulus	GEPU01	Trinity20140717; filtering	C:66.7%[S:50.6%,D:16.1%],F:15.7%,M:17.6%,n:1066	66.7	SRR3467060	Naumenko et al., 2017; doi: 10.1111/mec.13927	Naumenko et al., 2017; doi: 10.1111/mec.13927	2	0	0	Baikal Gammaridae 2	either whole body or mesosome cross-section
Eulimnogammarus vittatus	NA	Trinity v2.8.5	C:67.2%[S:45.6%,D:21.6%],F:13.9%,M:18.9%,n:1066	67.2	SRR3467061	Naumenko et al., 2017; doi: 10.1111/mec.13927	this work	4	0	0	Baikal Gammaridae 2	either whole body or mesosome cross-section
Eulimnogammarus vittatus	NA	rnaSPAdes v3.13.1	C:70.0%[S:57.8%,D:12.2%],F:14.1%,M:15.9%,n:1066	70	SRR3467061	Naumenko et al., 2017; doi: 10.1111/mec.13927	this work	2	0	0	Baikal Gammaridae 2	either whole body or mesosome cross-section
Eulimnogammarus vittatus	GEPV01	Trinity20140717; filtering	C:57.0%[S:45.0%,D:12.0%],F:15.8%,M:27.2%,n:1066	57	SRR3467061	Naumenko et al., 2017; doi: 10.1111/mec.13927	Naumenko et al., 2017; doi: 10.1111/mec.13927	1	0	0	Baikal Gammaridae 2	either whole body or mesosome cross-section
Gammarus chevreuxi	NA	rnaSPAdes v3.13.1	C:79.7%[S:63.4%,D:16.3%],F:14.0%,M:6.3%,n:1066	79.7	SRR5109804	Collins et al.; 2017, doi:10.1016/j.margen.2017.01.006	this work	2	1	0	Gammadiae; G. locusta group	whole body
Gammarus chevreuxi	GFCV01	Trinity v2.4	C:87.1%[S:59.9%,D:27.2%],F:2.8%,M:10.1%,n:1066	87.1	SRR5109797, SRR5109798, SRR5109799, SRR5109800, SRR5109801, SRR5109802, SRR5109803, SRR5109804, SRR5109805	Collins et al.; 2017, doi:10.1016/j.margen.2017.01.006	Collins et al.; 2017, doi:10.1016/j.margen.2017.01.006	2	1	0	Gammadiae; G. locusta group	whole body
Gammarus chevreuxi	HADC01	Trinity v20140412	C:93.3%[S:43.2%,D:50.1%],F:4.9%,M:1.8%,n:1066	93.3	ERS945029, ERS945028, ERS945027, ERS945026, ERS945025, ERS945024, ERS945023, ERS945022, ERS945021	Truebano et al., 2016; doi:10.1016/j.margen.2016.02.002	Truebano et al., 2016; doi:10.1016/j.margen.2016.02.002	2	1	0	Gammadiae; G. fossarum group	different developmental stages
Gammarus fossarum	NA	rnaSPAdes v3.13.1	C:95.4%[S:50.2%,D:45.2%],F:3.0%,M:1.6%,n:1066	95.4	SRX4916614	Cogne et al., 2019; doi:10.1038/s41597-019-0192-5	this work	3	1	0	Gammadiae; G. fossarum group	whole body
Gammarus fossarum	GHCX01	Trinity v2.4	C:80.3%[S:43.8%,D:36.5%],F:13.1%,M:6.6%,n:1066	80.3	SRR8089727	Cogne et al., 2019; doi:10.1038/s41597-019-0192-5	Cogne et al., 2019; doi:10.1038/s41597-019-0192-5	3	1	0	Gammadiae; G. fossarum group	whole body
Gammarus fossarum	GHCY01	Trinity v2.4	C:95.4%[S:32.0%,D:63.4%],F:2.9%,M:1.7%,n:1066	95.4	SRR8089728	Cogne et al., 2019; doi:10.1038/s41597-019-0192-5	Cogne et al., 2019; doi:10.1038/s41597-019-0192-5	4	1	0	Gammadiae; G. fossarum group	whole body
Gammarus fossarum	GHCZ01	Trinity v2.4	C:94.9%[S:39.3%,D:55.6%],F:3.5%,M:1.6%,n:1066	94.9	SRR8089729	Cogne et al., 2019; doi:10.1038/s41597-019-0192-5	Cogne et al., 2019; doi:10.1038/s41597-019-0192-5	3	1	0	Gammadiae; G. fossarum group	whole body
Gammarus fossarum	GHDA01	Trinity v2.4	C:94.5%[S:37.0%,D:57.5%],F:3.8%,M:1.7%,n:1066	94.5	SRR8089722	Cogne et al., 2019; doi:10.1038/s41597-019-0192-5	Cogne et al., 2019; doi:10.1038/s41597-019-0192-5	3	1	0	Gammadiae; G. fossarum group	whole body
Gammarus fossarum	GHDB01	Trinity v2.4	C:93.1%[S:41.2%,D:51.9%],F:4.7%,M:2.2%,n:1066	93.1	SRR8089724	Cogne et al., 2019; doi:10.1038/s41597-019-0192-5	Cogne et al., 2019; doi:10.1038/s41597-019-0192-5	2	1	0	Gammadiae; G. fossarum group	whole body
Gammarus fossarum	GHDC01	Trinity v2.4	C:93.3%[S:43.2%,D:50.1%],F:4.9%,M:1.8%,n:1066	93.3	SRR8089723	Cogne et al., 2019; doi:10.1038/s41597-019-0192-5	Cogne et al., 2019; doi:10.1038/s41597-019-0192-5	3	1	0	Gammadiae; G. fossarum group	whole body
Gammarus lacustris	NA	Trinity v2.8.5	C:52.2%[S:42.4%,D:9.8%],F:19.3%,M:28.5%,n:1066	52.2	SRX1736878	Naumenko et al., 2017; doi: 10.1111/mec.13927	this work	2	0	0	Gammadiae; G. lacustris group	either whole body or mesosome cross-section
Gammarus lacustris	NA	rnaSPAdes v3.13.1	C:56.1%[S:51.2%,D:4.9%],F:18.4%,M:25.5%,n:1066	56.1	SRX1736878	Naumenko et al., 2017; doi: 10.1111/mec.13927	this work	2	0	0	Gammadiae; G. lacustris group	either whole body or mesosome cross-section
Gammarus lacustris	GERD01	Trinity20140717; filtering	C:68.0%[S:54.7%,D:13.3%],F:14.1%,M:17.9%,n:1066	68	SRX1736878	Naumenko et al., 2017; doi: 10.1111/mec.13927	Naumenko et al., 2017; doi: 10.1111/mec.13927	2	0	0	Gammadiae; G. lacustris group	either whole body or mesosome cross-section
Gammarus lacustris	GHHU01	Trinity v2.4	C:90.0%[S:66.3%,D:23.7%],F:6.4%,M:3.6%,n:1066	90	SRR8205852, SRR8205859, SRR8205873, SRR8205888, SRR8205904, SRR8205921, SRR8205937, SRR8205946, SRR8205950, SRR8205953, SRR8205978, SRR8205979, SRR8205992, SRR8206008, SRR8206009, SRR8206019	Drozdova et al., 2019; doi:10.1186/s12864-019-6024-3	Drozdova et al., 2019; doi:10.1186/s12864-019-6024-3	2	0	0	Gammadiae; G. lacustris group	whole body
Gammarus minus	NA	Trinity v2.10.0	C:96.2%[S:50.9%,D:45.3%],F:1.5%,M:2.3%,n:1066	96.2	SRR5576331	Carlini and Fong, 2017; doi:10.1371/journal. pone.0186173	this work	2	0	0	Gammaridae; G. minus-revazi group	whole body
Gammarus minus	NA	rnaSPAdes v3.13.1	C:95.8%[S:82.0%,D:13.8%],F:1.9%,M:2.3%,n:1066	95.8	SRR5576331	Carlini and Fong, 2017; doi:10.1371/journal. pone.0186173	this work	2	0	0	Gammaridae; G. minus-revazi group	whole body
Gammarus pisinnus	NA	Trinity v2.8.5	C:76.9%[S:39.2%,D:37.7%],F:15.9%,M:7.2%,n:1066	76.9	SRX3655180, SRX3655181, SRX3655182	Jin et al., 2019; doi:10.3389/fgene.2019.00053	this work	2	0	0	Gammaridae; oriental	whole body
Gammarus pisinnus	NA	rnaSPAdes v3.13.1	C:71.2%[S:65.9%,D:5.3%],F:21.3%,M:7.5%,n:1066	71.2	SRX3655180, SRX3655181, SRX3655182	Jin et al., 2019; doi:10.3389/fgene.2019.00053	this work	1	0	0	Gammaridae; oriental	whole body
Gammarus pulex	NA	rnaSPAdes v3.13.1	C:92.5%[S:66.9%,D:25.6%],F:5.5%,M:2.0%,n:1066	95.2	SRX4916610	Cogne et al., 2019; doi:10.1038/s41597-019-0192-5	this work	2	1	0	Gammadiae; G. pulex group	whole body
Gammarus pulex	GHCO01	Trinity v2.4	C:92.7%[S:42.0%,D:50.7%],F:4.7%,M:2.6%,n:1066	92.7	SRR8089721	Cogne et al., 2019; NCBI only	Cogne et al., 2019; NCBI only	3	1	0	Gammadiae; G. pulex group	whole body
Gammarus pulex	GHCP01	Trinity v2.4	C:84.6%[S:49.6%,D:35.0%],F:11.3%,M:4.1%,n:1066	84.6	SRR8089725	Cogne et al., 2019; doi:10.1038/s41597-019-0192-5	Cogne et al., 2019; doi:10.1038/s41597-019-0192-5	2	1	0	Gammadiae; G. pulex group	whole body
Gammarus pulex	GHCQ01	Trinity v2.4	C:75.0%[S:42.5%,D:32.5%],F:17.4%,M:7.6%,n:1066	75	SRR8089720	Cogne et al., 2019; doi:10.1038/s41597-019-0192-5	Cogne et al., 2019; doi:10.1038/s41597-019-0192-5	2	1	0	Gammadiae; G. pulex group	whole body
Gammarus pulex	GHCS01	Trinity v2.4	C:90.7%[S:47.6%,D:43.1%],F:6.9%,M:2.4%,n:1066	90.7	SRR8089726	Cogne et al., 2019; NCBI only	Cogne et al., 2019; NCBI only	2	1	0	Gammadiae; G. pulex group	whole body
Gammarus wautieri	GHCN01	Trinity v2.4	C:87.7%[S:43.8%,D:43.9%],F:7.7%,M:4.6%,n:1066	87.7	SRR8089731	Cogne et al., 2019; doi:10.1038/s41597-019-0192-5	Cogne et al., 2019; doi:10.1038/s41597-019-0192-5	3	1	0	Gammadiae; G. fossarum group	whole body
Gammarus wautieri	GHCR01	Trinity v2.4	C:91.4%[S:47.8%,D:43.6%],F:5.4%,M:3.2%,n:1066	91.4	SRR8089730	Cogne et al., 2019; doi:10.1038/s41597-019-0192-5	Cogne et al., 2019; doi:10.1038/s41597-019-0192-5	3	1	0	Gammadiae; G. fossarum group	whole body
Gammarus wautieri	NA	rnaSPAdes v3.13.1	C:92.3%[S:65.9%,D:26.4%],F:5.0%,M:2.7%,n:1066	92.3	SRR8089730	Cogne et al., 2019; doi:10.1038/s41597-019-0192-5	this work	3	1	0	Gammadiae; G. fossarum group	whole body
Garjajewia dershawini	GEQD01	Trinity20140717; filtering	C:51.9%[S:44.8%,D:7.1%],F:18.1%,M:30.0%,n:1066	51.9	SRR3467070	Naumenko et al., 2017; doi: 10.1111/mec.13927	Naumenko et al., 2017; doi: 10.1111/mec.13927	0	0	0	Baikal Gammaridae 2	either whole body or mesosome cross-section
Garjajewia dershawini	NA	Trinity v2.8.5	C:61.3%[S:47.8%,D:13.5%],F:17.0%,M:21.7%,n:1066	61.3	SRR3467070	Naumenko et al., 2017; doi: 10.1111/mec.13927	this work	0	0	0	Baikal Gammaridae 2	either whole body or mesosome cross-section
Garjajewia dershawini	NA	rnaSPAdes v3.13.1	C:64.0%[S:58.3%,D:5.7%],F:16.4%,M:19.6%,n:1066	64	SRR3467070	Naumenko et al., 2017; doi: 10.1111/mec.13927	this work	0	0	0	Baikal Gammaridae 2	either whole body or mesosome cross-section
Gmelinoides fasciatus	GEQE01	Trinity20140717; filtering	C:67.0%[S:48.6%,D:18.4%],F:15.0%,M:18.0%,n:1066	67	SRR3467071	Naumenko et al., 2017; doi: 10.1111/mec.13927	Naumenko et al., 2017; doi: 10.1111/mec.13927	1	0	0	Baikal Gammaridae 1	either whole body or mesosome cross-section
Gmelinoides fasciatus	NA	Trinity v2.8.5	C:78.1%[S:35.2%,D:42.9%],F:12.7%,M:9.2%,n:1066	78.1	SRR3467071	Naumenko et al., 2017; doi: 10.1111/mec.13927	this work	2	0	0	Baikal Gammaridae 1	either whole body or mesosome cross-section
Gmelinoides fasciatus	NA	rnaSPAdes v3.13.1	C:79.8%[S:53.9%,D:25.9%],F:12.2%,M:8.0%,n:1066	79.8	SRR3467071	Naumenko et al., 2017; doi: 10.1111/mec.13927	this work	4	0	0	Baikal Gammaridae 1	either whole body or mesosome cross-section
Gondogeneia antarctica	NA	rnaSPAdes v3.13.1	C:86.9%[S:69.5%,D:17.4%],F:10.2%,M:2.9%,n:1066	86.9	SRR2075811, SRR2075812, SRR2075813, SRR2075814	Kang et al., 2015; doi:10.1016/j.margen.2015.07.012	this work	3	1	0	Pontogeneiidae	whole body
Gondogeneia antarctica	NA	Trinity v2.8.5	C:87.7%[S:39.3%,D:48.4%],F:9.4%,M:2.9%,n:1066	87.7	SRR2075811, SRR2075812, SRR2075813, SRR2075814	Kang et al., 2015; doi:10.1016/j.margen.2015.07.012	this work	2	1	0	Pontogeneiidae	whole body
Grandidierella japonica	IACS01	Trinity v.2.3.1	C:44.7%[S:39.5%,D:5.2%],F:40.9%,M:14.4%,n:1066	44.7	DRR088406, DRR088407	Hiki et al., 2017; doi:10.1016/j.margen.2017.11.011	Hiki et al., 2017; doi:10.1016/j.margen.2017.11.011	0	0	0	Aoroidae	whole body; juveniles
Heterogammarus sophianosii	GEPR01	Trinity20140717; filtering	C:73.4%[S:57.1%,D:16.3%],F:11.1%,M:15.5%,n:1066	73.4	SRR3467056	Naumenko et al., 2017; doi: 10.1111/mec.13927	Naumenko et al., 2017; doi: 10.1111/mec.13927	2	0	0	Baikal Gammaridae 2	either whole body or mesosome cross-section
Heterogammarus sophianosii	NA	Trinity v2.8.5	C:83.0%[S:57.3%,D:25.7%],F:9.0%,M:8.0%,n:1066	83	SRR3467056	Naumenko et al., 2017; doi: 10.1111/mec.13927	this work	2	0	0	Baikal Gammaridae 2	either whole body or mesosome cross-section
Heterogammarus sophianosii	NA	rnaSPAdes v3.13.1	C:84.8%[S:71.1%,D:13.7%],F:8.9%,M:6.3%,n:1066	84.8	SRR3467056	Naumenko et al., 2017; doi: 10.1111/mec.13927	this work	2	0	0	Baikal Gammaridae 2	either whole body or mesosome cross-section
Hirondellea gigas	GEZX01	Trinity v2.0.6	C:91.2%[S:89.3%,D:1.9%],F:4.0%,M:4.8%,n:1066	91.2	SRR3822238	Lan et al., 2017; doi:10.1111/mec.14149	Lan et al., 2017; doi:10.1111/mec.14149	0	0	0	Lysianassoidea, Hirondelliidae	pereon + pleon!
Hirondellea gigas	IACF01	Trinity v2.0.6	C:70.9%[S:68.6%,D:2.3%],F:6.4%,M:22.7%,n:1066	70.9	DRR086603	Kobayashi et al., 2018; doi:10.1080/09168451.2018.1459178	Kobayashi et al., 2018; doi:10.1080/09168451.2018.1459178	1	0	0	Lysianassoidea, Hirondelliidae	whole body
Hirondellea gigas	NA	rnaSPAdes v3.13.1	C:64.7%[S:54.1%,D:10.6%],F:17.8%,M:17.5%,n:1066	64.7	DRR086603	Kobayashi et al., 2018; doi:10.1080/09168451.2018.1459178	this work	1	0	0	Lysianassoidea, Hirondelliidae	whole body
Homalogammarus brandtii	GERE01	Trinity20140717; filtering	C:46.6%[S:39.3%,D:7.3%],F:15.3%,M:38.1%,n:1066	46.6	SRR3467089	Naumenko et al., 2017; doi: 10.1111/mec.13927	Naumenko et al., 2017; doi: 10.1111/mec.13927	2	0	0	Baikal Gammaridae 2	either whole body or mesosome cross-section
Homalogammarus brandtii	NA	Trinity v2.8.5	C:53.1%[S:40.5%,D:12.6%],F:15.6%,M:31.3%,n:1066	53.1	SRR3467089	Naumenko et al., 2017; doi: 10.1111/mec.13927	this work	2	0	0	Baikal Gammaridae 2	either whole body or mesosome cross-section
Homalogammarus brandtii	NA	rnaSPAdes v3.13.1	C:55.8%[S:50.8%,D:5.0%],F:16.4%,M:27.8%,n:1066	55.8	SRR3467089	Naumenko et al., 2017; doi: 10.1111/mec.13927	this work	2	0	0	Baikal Gammaridae 2	either whole body or mesosome cross-section
Hyalella azteca	GAJP01	Newbler	C:11.9%[S:11.7%,D:0.2%],F:10.6%,M:77.5%,n:1066	11.9	SRR687301	Weston et al., 2013; doi:10.1073/pnas.1302023110	Weston et al., 2013; doi:10.1073/pnas.1302023110	0	0	0	Talitridae	juveniles
Hyalella azteca	GAJQ01	Newbler	C:14.0%[S:13.2%,D:0.8%],F:16.2%,M:69.8%,n:1066	14	SRR687323	Weston et al., 2013; doi:10.1073/pnas.1302023110	Weston et al., 2013; doi:10.1073/pnas.1302023110	0	1	0	Talitridae	juveniles
Hyalella azteca	GEHV01	Trinity v2.0.6	C:36.9%[S:30.5%,D:6.4%],F:30.8%,M:32.3%,n:1066	36.9	SRR3209876, SRR3209883, SRR3209886, SRR3209890, SRR3209897, SRR3209899, SRR3209904, SRR3209916, SRR3209927, SRR3209946, SRR3209955, SRR3209936, SRR3209933	Christie et al., 2018; doi:10.1016/j.margen.2017.12.003	Christie et al., 2018; doi:10.1016/j.margen.2017.12.003	0	0	0	Talitridae	juveniles
Hyalella azteca	NA	Trinity v2.8.5	C:72.9%[S:40.4%,D:32.5%],F:19.9%,M:7.2%,n:1066	72.9	SRR3532633	Christie et al., 2018; doi:10.1016/j.margen.2017.12.003	this work	1	1	0	Talitridae	whole animal; mixed ages
Hyalella azteca	NA	rnaSPAdes v3.13.1	C:86.9%[S:55.4%,D:31.5%],F:10.1%,M:3.0%,n:1066	86.9	SRR3532633	Christie et al., 2018; doi:10.1016/j.margen.2017.12.003	this work	3	1	0	Talitridae	whole animal; mixed ages
Hyalellopsis carinata	GEQF01	Trinity20140717; filtering	C:65.0%[S:50.4%,D:14.6%],F:16.4%,M:18.6%,n:1066	65	SRR3467072	Naumenko et al., 2017; doi: 10.1111/mec.13927	Naumenko et al., 2017; doi: 10.1111/mec.13927	2	0	0	Baikal Gammaridae 2	either whole body or mesosome cross-section
Hyalellopsis carinata	NA	Trinity v2.8.5	C:73.7%[S:53.8%,D:19.9%],F:13.6%,M:12.7%,n:1066	73.7	SRR3467072	Naumenko et al., 2017; doi: 10.1111/mec.13927	this work	2	0	0	Baikal Gammaridae 2	either whole body or mesosome cross-section
Hyalellopsis carinata	NA	rnaSPAdes v3.13.1	C:75.0%[S:62.1%,D:12.9%],F:14.8%,M:10.2%,n:1066	75	SRR3467072	Naumenko et al., 2017; doi: 10.1111/mec.13927	this work	1	0	0	Baikal Gammaridae 2	either whole body or mesosome cross-section
Hyalellopsis costata	GEQG01	Trinity20140717; filtering	C:59.2%[S:42.3%,D:16.9%],F:20.7%,M:20.1%,n:1066	59.2	SRR3467073	Naumenko et al., 2017; doi: 10.1111/mec.13927	Naumenko et al., 2017; doi: 10.1111/mec.13927	1	0	0	Baikal Gammaridae 2	either whole body or mesosome cross-section
Hyalellopsis costata	NA	Trinity v2.8.5	C:66.0%[S:48.9%,D:17.1%],F:18.1%,M:15.9%,n:1066	66	SRR3467073	Naumenko et al., 2017; doi: 10.1111/mec.13927	this work	2	0	0	Baikal Gammaridae 2	either whole body or mesosome cross-section
Hyalellopsis costata	NA	rnaSPAdes v3.13.1	C:69.4%[S:55.8%,D:13.6%],F:17.3%,M:13.3%,n:1066	69.4	SRR3467073	Naumenko et al., 2017; doi: 10.1111/mec.13927	this work	2	0	0	Baikal Gammaridae 2	either whole body or mesosome cross-section
Hyalellopsis grisea	GEQH01	Trinity20140717; filtering	C:64.4%[S:49.2%,D:15.2%],F:16.3%,M:19.3%,n:1066	64.4	SRR3467074	Naumenko et al., 2017; doi: 10.1111/mec.13927	Naumenko et al., 2017; doi: 10.1111/mec.13927	0	0	0	Baikal Gammaridae 2	either whole body or mesosome cross-section
Hyalellopsis grisea	NA	Trinity v2.8.5	C:71.6%[S:51.3%,D:20.3%],F:14.9%,M:13.5%,n:1066	71.6	SRR3467074	Naumenko et al., 2017; doi: 10.1111/mec.13927	this work	0	0	0	Baikal Gammaridae 2	either whole body or mesosome cross-section
Hyalellopsis grisea	NA	rnaSPAdes v3.13.1	C:75.8%[S:66.4%,D:9.4%],F:13.3%,M:10.9%,n:1066	75.8	SRR3467074	Naumenko et al., 2017; doi: 10.1111/mec.13927	this work	0	0	0	Baikal Gammaridae 2	either whole body or mesosome cross-section
Hyalellopsis setosa	GEQI01	Trinity20140717; filtering	C:70.2%[S:52.6%,D:17.6%],F:15.2%,M:14.6%,n:1066	70.2	SRR3467075	Naumenko et al., 2017; doi: 10.1111/mec.13927	Naumenko et al., 2017; doi: 10.1111/mec.13927	1	0	0	Baikal Gammaridae 2	either whole body or mesosome cross-section
Hyalellopsis setosa	NA	Trinity v2.8.5	C:64.4%[S:50.7%,D:13.7%],F:18.8%,M:16.8%,n:1066	64.4	SRR3467075	Naumenko et al., 2017; doi: 10.1111/mec.13927	this work	1	0	0	Baikal Gammaridae 2	either whole body or mesosome cross-section
Hyalellopsis setosa	NA	rnaSPAdes v3.13.1	C:67.8%[S:61.6%,D:6.2%],F:17.9%,M:14.3%,n:1066	67.8	SRR3467075	Naumenko et al., 2017; doi: 10.1111/mec.13927	this work	2	0	0	Baikal Gammaridae 2	either whole body or mesosome cross-section
Hyalellopsis stebbingi	GEQJ01	Trinity20140717; filtering	C:59.8%[S:41.3%,D:18.5%],F:18.1%,M:22.1%,n:1066	59.8	SRR3467076	Naumenko et al., 2017; doi: 10.1111/mec.13927	Naumenko et al., 2017; doi: 10.1111/mec.13927	0	0	0	Baikal Gammaridae 2	either whole body or mesosome cross-section
Hyalellopsis stebbingi	NA	Trinity v2.8.5	C:70.3%[S:43.2%,D:27.1%],F:14.5%,M:15.2%,n:1066	70.3	SRR3467076	Naumenko et al., 2017; doi: 10.1111/mec.13927	this work	2	0	0	Baikal Gammaridae 2	either whole body or mesosome cross-section
Hyalellopsis stebbingi	NA	rnaSPAdes v3.13.1	C:73.7%[S:60.9%,D:12.8%],F:13.2%,M:13.1%,n:1066	73.7	SRR3467076	Naumenko et al., 2017; doi: 10.1111/mec.13927	this work	2	0	0	Baikal Gammaridae 2	either whole body or mesosome cross-section
Linevichella vortex	GERH01	Trinity20140717; filtering	C:72.7%[S:50.4%,D:22.3%],F:11.1%,M:16.2%,n:1066	72.7	SRR3467082	Naumenko et al., 2017; doi: 10.1111/mec.13927	Naumenko et al., 2017; doi: 10.1111/mec.13927	2	0	0	Baikal Gammaridae 1	either whole body or mesosome cross-section
Linevichella vortex	NA	Trinity v2.8.5	C:83.7%[S:32.4%,D:51.3%],F:8.9%,M:7.4%,n:1066	83.7	SRR3467082	Naumenko et al., 2017; doi: 10.1111/mec.13927	this work	3	0	0	Baikal Gammaridae 1	either whole body or mesosome cross-section
Linevichella vortex	NA	rnaSPAdes v3.13.1	C:85.4%[S:40.3%,D:45.1%],F:9.0%,M:5.6%,n:1066	85.4	SRR3467082	Naumenko et al., 2017; doi: 10.1111/mec.13927	this work	4	0	0	Baikal Gammaridae 1	either whole body or mesosome cross-section
Macrohectopus branickii	GEQK01	Trinity20140717; filtering	C:45.3%[S:36.1%,D:9.2%],F:18.4%,M:36.3%,n:1066	45.3	SRR3467077	Naumenko et al., 2017; doi: 10.1111/mec.13927	Naumenko et al., 2017; doi: 10.1111/mec.13927	0	0	0	Baikal Gammaridae 1	either whole body or mesosome cross-section
Macrohectopus branickii	NA	Trinity v2.8.5	C:53.8%[S:32.6%,D:21.2%],F:18.3%,M:27.9%,n:1066	53.8	SRR3467077	Naumenko et al., 2017; doi: 10.1111/mec.13927	this work	0	0	0	Baikal Gammaridae 1	either whole body or mesosome cross-section
Macrohectopus branickii	NA	rnaSPAdes v3.13.1	C:56.3%[S:42.3%,D:14.0%],F:19.6%,M:24.1%,n:1066	56.3	SRR3467077	Naumenko et al., 2017; doi: 10.1111/mec.13927	this work	0	0	0	Baikal Gammaridae 1	either whole body or mesosome cross-section
Macropereiopus parvus	GEQM01	Trinity20140717; filtering	C:72.3%[S:54.9%,D:17.4%],F:12.9%,M:14.8%,n:1066	72.3	SRR3467079	Naumenko et al., 2017; doi: 10.1111/mec.13927	Naumenko et al., 2017; doi: 10.1111/mec.13927	1	0	0	Baikal Gammaridae 2	either whole body or mesosome cross-section
Macropereiopus parvus	NA	Trinity v2.8.5	C:85.2%[S:53.9%,D:31.3%],F:9.8%,M:5.0%,n:1066	85.2	SRR3467079	Naumenko et al., 2017; doi: 10.1111/mec.13927	this work	1	0	0	Baikal Gammaridae 2	either whole body or mesosome cross-section
Macropereiopus parvus	NA	rnaSPAdes v3.13.1	C:87.1%[S:71.4%,D:15.7%],F:9.1%,M:3.8%,n:1066	87.1	SRR3467079	Naumenko et al., 2017; doi: 10.1111/mec.13927	this work	1	0	0	Baikal Gammaridae 2	either whole body or mesosome cross-section
Macropereiopus wagneri	GEQL01	Trinity20140717; filtering	C:31.6%[S:26.8%,D:4.8%],F:18.0%,M:50.4%,n:1066	31.6	SRR3467078	Naumenko et al., 2017; doi: 10.1111/mec.13927	Naumenko et al., 2017; doi: 10.1111/mec.13927	0	0	0	Baikal Gammaridae 2	either whole body or mesosome cross-section
Macropereiopus wagneri	NA	Trinity v2.8.5	C:37.6%[S:28.0%,D:9.6%],F:17.1%,M:45.3%,n:1066	37.6	SRR3467078	Naumenko et al., 2017; doi: 10.1111/mec.13927	this work	0	0	0	Baikal Gammaridae 2	either whole body or mesosome cross-section
Macropereiopus wagneri	NA	rnaSPAdes v3.13.1	C:40.3%[S:35.6%,D:4.7%],F:17.9%,M:41.8%,n:1066	40.3	SRR3467078	Naumenko et al., 2017; doi: 10.1111/mec.13927	this work	0	0	0	Baikal Gammaridae 2	either whole body or mesosome cross-section
Marinogammarus marinus	GHCV01	Trinity20140717; filtering	C:85.7%[S:56.0%,D:29.7%],F:8.8%,M:5.5%,n:1066	85.7	SRR8089735	Cogne et al., 2019; doi:10.1038/s41597-019-0192-5	Cogne et al., 2019; doi:10.1038/s41597-019-0192-5	2	1	0	non-Gammarus Gammaridae	whole body
Marinogammarus marinus	GHCW01	Trinity20140717; filtering	C:90.1%[S:54.3%,D:35.8%],F:6.4%,M:3.5%,n:1066	90.1	SRR8089734	Cogne et al., 2019; doi:10.1038/s41597-019-0192-5	Cogne et al., 2019; doi:10.1038/s41597-019-0192-5	2	1	0	non-Gammarus Gammaridae	whole body
Marinogammarus marinus	NA	rnaSPAdes v3.13.1	C:90.1%[S:75.9%,D:14.2%],F:6.6%,M:3.3%,n:1066	90.1	SRR8089734	Cogne et al., 2019; doi:10.1038/s41597-019-0192-5	this work	2	1	0	non-Gammarus Gammaridae	whole body
Melita plumulosa	GAKD01	CSIRO Galaxy instance (Newbler + Mira + CLC)	C:12.9%[S:11.5%,D:1.4%],F:19.6%,M:67.5%,n:1066	12.9	SRR851120	Hook et al., 2014; doi:10.1016/j.aquatox.2013.11.022	Hook et al., 2014; doi:10.1016/j.aquatox.2013.11.022	1	0	0	Hadziidira, Melitidae	whole body
Micruropus glaber	GEQN01	Trinity20140717; filtering	C:64.3%[S:51.1%,D:13.2%],F:15.1%,M:20.6%,n:1066	64.3	SRR3467080	Naumenko et al., 2017; doi: 10.1111/mec.13927	Naumenko et al., 2017; doi: 10.1111/mec.13927	2	0	0	Baikal Gammaridae 1	either whole body or mesosome cross-section
Micruropus glaber	NA	Trinity v2.8.5	C:74.3%[S:53.2%,D:21.1%],F:14.0%,M:11.7%,n:1066	74.3	SRR3467080	Naumenko et al., 2017; doi: 10.1111/mec.13927	this work	3	0	0	Baikal Gammaridae 1	either whole body or mesosome cross-section
Micruropus glaber	NA	rnaSPAdes v3.13.1	C:77.3%[S:64.4%,D:12.9%],F:12.9%,M:9.8%,n:1066	77.3	SRR3467080	Naumenko et al., 2017; doi: 10.1111/mec.13927	this work	2	0	0	Baikal Gammaridae 1	either whole body or mesosome cross-section
Micruropus parvulus	GEQO01	Trinity20140717; filtering	C:49.7%[S:38.0%,D:11.7%],F:26.6%,M:23.7%,n:1066	49.7	SRR3467081	Naumenko et al., 2017; doi: 10.1111/mec.13927	Naumenko et al., 2017; doi: 10.1111/mec.13927	1	0	0	Baikal Gammaridae 1	either whole body or mesosome cross-section
Micruropus parvulus	NA	Trinity v2.8.5	C:60.2%[S:34.3%,D:25.9%],F:24.8%,M:15.0%,n:1066	60.2	SRR3467081	Naumenko et al., 2017; doi: 10.1111/mec.13927	this work	1	0	0	Baikal Gammaridae 1	either whole body or mesosome cross-section
Micruropus parvulus	NA	rnaSPAdes v3.13.1	C:70.1%[S:55.7%,D:14.4%],F:18.9%,M:11.0%,n:1066	70.1	SRR3467081	Naumenko et al., 2017; doi: 10.1111/mec.13927	this work	1	0	0	Baikal Gammaridae 1	either whole body or mesosome cross-section
Micruropus wahlii	GEQP01	Trinity20140717; filtering	C:87.6%[S:47.9%,D:39.7%],F:7.2%,M:5.2%,n:1066	87.6	SRR3467083	Naumenko et al., 2017; doi: 10.1111/mec.13927	Naumenko et al., 2017; doi: 10.1111/mec.13927	0	0	0	Baikal Gammaridae 1	either whole body or mesosome cross-section
Micruropus wahlii	NA	Trinity v2.8.5	C:93.0%[S:30.1%,D:62.9%],F:4.8%,M:2.2%,n:1066	93	SRR3467083	Naumenko et al., 2017; doi: 10.1111/mec.13927	this work	2	0	0	Baikal Gammaridae 1	either whole body or mesosome cross-section
Micruropus wahlii	NA	rnaSPAdes v3.13.1	C:93.4%[S:40.8%,D:52.6%],F:4.5%,M:2.1%,n:1066	93.4	SRR3467083	Naumenko et al., 2017; doi: 10.1111/mec.13927	this work	3	0	0	Baikal Gammaridae 1	either whole body or mesosome cross-section
Odontogammarus calcaratus	GEQQ01	Trinity20140717; filtering	C:62.5%[S:46.6%,D:15.9%],F:16.6%,M:20.9%,n:1066	62.5	SRR3467084	Naumenko et al., 2017; doi: 10.1111/mec.13927	Naumenko et al., 2017; doi: 10.1111/mec.13927	1	0	0	Baikal Gammaridae 2	either whole body or mesosome cross-section
Odontogammarus calcaratus	NA	Trinity v2.8.5	C:75.3%[S:50.0%,D:25.3%],F:14.4%,M:10.3%,n:1066	75.3	SRR3467084	Naumenko et al., 2017; doi: 10.1111/mec.13927	this work	2	0	0	Baikal Gammaridae 2	either whole body or mesosome cross-section
Odontogammarus calcaratus	NA	rnaSPAdes v3.13.1	C:77.5%[S:66.2%,D:11.3%],F:14.4%,M:8.1%,n:1066	77.5	SRR3467084	Naumenko et al., 2017; doi: 10.1111/mec.13927	this work	2	0	0	Baikal Gammaridae 2	either whole body or mesosome cross-section
Ommatogammarus albinus	GEQR01	Trinity20140717; filtering	C:77.9%[S:57.1%,D:20.8%],F:9.8%,M:12.3%,n:1066	77.9	SRR3467085	Naumenko et al., 2017; doi: 10.1111/mec.13927	Naumenko et al., 2017; doi: 10.1111/mec.13927	0	0	0	Baikal Gammaridae 2	either whole body or mesosome cross-section
Ommatogammarus albinus	NA	Trinity v2.8.5	C:87.3%[S:51.9%,D:35.4%],F:7.6%,M:5.1%,n:1066	87.3	SRR3467085	Naumenko et al., 2017; doi: 10.1111/mec.13927	this work	1	0	0	Baikal Gammaridae 2	either whole body or mesosome cross-section
Ommatogammarus albinus	NA	rnaSPAdes v3.13.1	C:89.0%[S:71.6%,D:17.4%],F:7.4%,M:3.6%,n:1066	89	SRR3467085	Naumenko et al., 2017; doi: 10.1111/mec.13927	this work	0	0	0	Baikal Gammaridae 2	either whole body or mesosome cross-section
Ommatogammarus flavus	GEQS01	Trinity20140717; filtering	C:72.0%[S:55.4%,D:16.6%],F:11.5%,M:16.5%,n:1066	72	SRR3467086	Naumenko et al., 2017; doi: 10.1111/mec.13927	Naumenko et al., 2017; doi: 10.1111/mec.13927	1	0	0	Baikal Gammaridae 2	either whole body or mesosome cross-section
Ommatogammarus flavus	NA	Trinity v2.8.5	C:81.8%[S:54.1%,D:27.7%],F:10.6%,M:7.6%,n:1066	81.8	SRR3467086	Naumenko et al., 2017; doi: 10.1111/mec.13927	this work	1	0	0	Baikal Gammaridae 2	either whole body or mesosome cross-section
Ommatogammarus flavus	NA	rnaSPAdes v3.13.1	C:84.6%[S:70.3%,D:14.3%],F:9.0%,M:6.4%,n:1066	84.6	SRR3467086	Naumenko et al., 2017; doi: 10.1111/mec.13927	this work	1	0	0	Baikal Gammaridae 2	either whole body or mesosome cross-section
Oxyacanthus curtus	GEPA01	Trinity20140717; filtering	C:54.3%[S:45.7%,D:8.6%],F:21.2%,M:24.5%,n:1066	54.3	SRR3467037	Naumenko et al., 2017; doi: 10.1111/mec.13927	Naumenko et al., 2017; doi: 10.1111/mec.13927	2	0	0	Baikal Gammaridae 2	either whole body or mesosome cross-section
Oxyacanthus curtus	NA	Trinity v2.8.5	C:62.1%[S:49.3%,D:12.8%],F:21.3%,M:16.6%,n:1066	62.1	SRR3467037	Naumenko et al., 2017; doi: 10.1111/mec.13927	this work	2	0	0	Baikal Gammaridae 2	either whole body or mesosome cross-section
Oxyacanthus curtus	NA	rnaSPAdes v3.13.1	C:65.0%[S:59.7%,D:5.3%],F:21.0%,M:14.0%,n:1066	65	SRR3467037	Naumenko et al., 2017; doi: 10.1111/mec.13927	this work	2	0	0	Baikal Gammaridae 2	either whole body or mesosome cross-section
Oxyacanthus flavus	GEPB01	Trinity20140717; filtering	C:72.7%[S:56.3%,D:16.4%],F:11.3%,M:16.0%,n:1066	72.7	SRR3467038	Naumenko et al., 2017; doi: 10.1111/mec.13927	Naumenko et al., 2017; doi: 10.1111/mec.13927	0	0	0	Baikal Gammaridae 2	either whole body or mesosome cross-section
Oxyacanthus flavus	NA	Trinity v2.8.5	C:83.4%[S:57.4%,D:26.0%],F:9.1%,M:7.5%,n:1066	83.4	SRR3467038	Naumenko et al., 2017; doi: 10.1111/mec.13927	this work	0	0	0	Baikal Gammaridae 2	either whole body or mesosome cross-section
Oxyacanthus flavus	NA	rnaSPAdes v3.13.1	C:85.3%[S:73.7%,D:11.6%],F:8.0%,M:6.7%,n:1066	85.3	SRR3467038	Naumenko et al., 2017; doi: 10.1111/mec.13927	this work	0	0	0	Baikal Gammaridae 2	either whole body or mesosome cross-section
Oxyacanthus sowinskii	GEPC01	Trinity20140717; filtering	C:59.2%[S:49.4%,D:9.8%],F:18.6%,M:22.2%,n:1066	59.2	SRR3467039	Naumenko et al., 2017; doi: 10.1111/mec.13927	Naumenko et al., 2017; doi: 10.1111/mec.13927	1	0	0	Baikal Gammaridae 2	either whole body or mesosome cross-section
Oxyacanthus sowinskii	NA	Trinity v2.8.5	C:69.1%[S:50.9%,D:18.2%],F:18.4%,M:12.5%,n:1066	69.1	SRR3467039	Naumenko et al., 2017; doi: 10.1111/mec.13927	this work	2	0	0	Baikal Gammaridae 2	either whole body or mesosome cross-section
Oxyacanthus sowinskii	NA	rnaSPAdes v3.13.1	C:71.7%[S:63.9%,D:7.8%],F:17.7%,M:10.6%,n:1066	71.7	SRR3467039	Naumenko et al., 2017; doi: 10.1111/mec.13927	this work	2	0	0	Baikal Gammaridae 2	either whole body or mesosome cross-section
Pachyschesis branchialis	GEQT01	Trinity20140717; filtering	C:74.0%[S:57.4%,D:16.6%],F:10.4%,M:15.6%,n:1066	74	SRR3467087	Naumenko et al., 2017; doi: 10.1111/mec.13927	Naumenko et al., 2017; doi: 10.1111/mec.13927	1	0	0	Baikal Gammaridae 2	whole body
Pachyschesis branchialis	GEQU01	Trinity20140717; filtering	C:37.2%[S:31.1%,D:6.1%],F:12.5%,M:50.3%,n:1066	37.2	SRR3467087	Naumenko et al., 2017; doi: 10.1111/mec.13927	Naumenko et al., 2017; doi: 10.1111/mec.13927	1	0	0	Baikal Gammaridae 2	whole body
Pachyschesis branchialis	NA	Trinity v2.8.5	C:38.0%[S:30.4%,D:7.6%],F:11.9%,M:50.1%,n:1066	38	SRR3467087	Naumenko et al., 2017; doi: 10.1111/mec.13927	this work	1	0	0	Baikal Gammaridae 2	whole body
Pachyschesis branchialis	NA	Trinity v2.8.5	C:87.4%[S:63.1%,D:24.3%],F:8.2%,M:4.4%,n:1066	87.4	SRR3467088	Naumenko et al., 2017; doi: 10.1111/mec.13927	this work	1	0	0	Baikal Gammaridae 2	either whole body or mesosome cross-section
Pachyschesis branchialis	NA	rnaSPAdes v3.13.1	C:89.1%[S:77.5%,D:11.6%],F:7.2%,M:3.7%,n:1066	89.1	SRR3467088	Naumenko et al., 2017; doi: 10.1111/mec.13927	this work	0	0	0	Baikal Gammaridae 2	either whole body or mesosome cross-section
Pachyschesis branchialis	NA	rnaSPAdes v3.13.1	C:39.6%[S:36.9%,D:2.7%],F:13.5%,M:46.9%,n:1066	36.9	SRR3467088	Naumenko et al., 2017; doi: 10.1111/mec.13927	this work	1	0	0	Baikal Gammaridae 2	either whole body or mesosome cross-section
Palicarinus puzyllii	GEQW01	Trinity20140717; filtering	C:70.9%[S:54.4%,D:16.5%],F:12.3%,M:16.8%,n:1066	70.9	SRR3467100	Naumenko et al., 2017; doi: 10.1111/mec.13927	Naumenko et al., 2017; doi: 10.1111/mec.13927	1	0	0	Baikal Gammaridae 2	either whole body or mesosome cross-section
Palicarinus puzyllii	NA	Trinity v2.8.5	C:83.3%[S:57.9%,D:25.4%],F:9.7%,M:7.0%,n:1066	83.3	SRR3467100	Naumenko et al., 2017; doi: 10.1111/mec.13927	this work	2	0	0	Baikal Gammaridae 2	either whole body or mesosome cross-section
Palicarinus puzyllii	NA	rnaSPAdes v3.13.1	C:84.5%[S:71.5%,D:13.0%],F:9.7%,M:5.8%,n:1066	84.5	SRR3467100	Naumenko et al., 2017; doi: 10.1111/mec.13927	this work	2	0	0	Baikal Gammaridae 2	either whole body or mesosome cross-section
Pallasea cancelloides	GEQX01	Trinity20140717; filtering	C:55.3%[S:46.2%,D:9.1%],F:14.3%,M:30.4%,n:1066	55.3	SRR3467092	Naumenko et al., 2017; doi: 10.1111/mec.13927	Naumenko et al., 2017; doi: 10.1111/mec.13927	2	0	0	Baikal Gammaridae 2	either whole body or mesosome cross-section
Pallasea cancelloides	GERF01	Trinity20140717; filtering	C:34.9%[S:28.4%,D:6.5%],F:20.8%,M:44.3%,n:1066	34.9	SRR3467091	Naumenko et al., 2017; doi: 10.1111/mec.13927	Naumenko et al., 2017; doi: 10.1111/mec.13927	1	0	0	Baikal Gammaridae 2	either whole body or mesosome cross-section
Pallasea cancelloides	NA	Trinity v2.8.5	C:64.8%[S:48.7%,D:16.1%],F:13.0%,M:22.2%,n:1066	64.8	SRR3467092	Naumenko et al., 2017; doi: 10.1111/mec.13927	this work	2	0	0	Baikal Gammaridae 2	either whole body or mesosome cross-section
Pallasea cancelloides	NA	Trinity v2.8.5	C:47.9%[S:27.3%,D:20.6%],F:19.1%,M:33.0%,n:1066	47.9	SRR3467091	Naumenko et al., 2017; doi: 10.1111/mec.13927	this work	3	0	0	Baikal Gammaridae 2	either whole body or mesosome cross-section
Pallasea cancelloides	NA	rnaSPAdes v3.13.1	C:46.4%[S:40.8%,D:5.6%],F:22.2%,M:31.4%,n:1066	46.4	SRR3467091	Naumenko et al., 2017; doi: 10.1111/mec.13927	this work	2	0	0	Baikal Gammaridae 2	either whole body or mesosome cross-section
Pallasea cancelloides	NA	rnaSPAdes v3.13.1	C:66.9%[S:56.8%,D:10.1%],F:13.4%,M:19.7%,n:1066	66.9	SRR3467092	Naumenko et al., 2017; doi: 10.1111/mec.13927	this work	1	0	0	Baikal Gammaridae 2	either whole body or mesosome cross-section
Pallasea cancellus	GERI01	Trinity20140717; filtering	C:64.6%[S:48.9%,D:15.7%],F:14.3%,M:21.1%,n:1066	64.6	SRR3467093	Naumenko et al., 2017; doi: 10.1111/mec.13927	Naumenko et al., 2017; doi: 10.1111/mec.13927	1	0	0	Baikal Gammaridae 2	either whole body or mesosome cross-section
Pallasea cancellus	NA	Trinity v2.8.5	C:74.2%[S:47.6%,D:26.6%],F:12.9%,M:12.9%,n:1066	74.2	SRR3467093	Naumenko et al., 2017; doi: 10.1111/mec.13927	this work	2	0	0	Baikal Gammaridae 2	either whole body or mesosome cross-section
Pallasea cancellus	NA	rnaSPAdes v3.13.1	C:77.7%[S:61.2%,D:16.5%],F:11.4%,M:10.9%,n:1066	77.7	SRR3467093	Naumenko et al., 2017; doi: 10.1111/mec.13927	this work	2	0	0	Baikal Gammaridae 2	either whole body or mesosome cross-section
Pallasea grubei	GERJ01	Trinity20140717; filtering	C:60.1%[S:48.0%,D:12.1%],F:17.6%,M:22.3%,n:1066	60.1	SRR3467094	Naumenko et al., 2017; doi: 10.1111/mec.13927	Naumenko et al., 2017; doi: 10.1111/mec.13927	4	0	0	Baikal Gammaridae 2	either whole body or mesosome cross-section
Pallasea grubei	NA	Trinity v2.8.5	C:72.3%[S:48.8%,D:23.5%],F:15.7%,M:12.0%,n:1066	72.3	SRR3467094	Naumenko et al., 2017; doi: 10.1111/mec.13927	this work	5	0	0	Baikal Gammaridae 2	either whole body or mesosome cross-section
Pallasea grubei	NA	rnaSPAdes v3.13.1	C:74.2%[S:60.7%,D:13.5%],F:15.9%,M:9.9%,n:1066	74.2	SRR3467094	Naumenko et al., 2017; doi: 10.1111/mec.13927	this work	3	0	0	Baikal Gammaridae 2	either whole body or mesosome cross-section
Pallasea sp gam7.3	GEQZ01	Trinity20140717; filtering	C:67.8%[S:50.8%,D:17.0%],F:13.1%,M:19.1%,n:1066	67.8	SRR3467096	Naumenko et al., 2017; doi: 10.1111/mec.13927	Naumenko et al., 2017; doi: 10.1111/mec.13927	2	0	0	Baikal Gammaridae 2	either whole body or mesosome cross-section
Pallasea sp. gam7.3	NA	Trinity v2.8.5	C:75.0%[S:52.0%,D:23.0%],F:12.6%,M:12.4%,n:1066	75	SRR3467096	Naumenko et al., 2017; doi: 10.1111/mec.13927	this work	2	0	0	Baikal Gammaridae 2	either whole body or mesosome cross-section
Pallasea sp. gam7.3	NA	rnaSPAdes v3.13.1	C:77.0%[S:63.1%,D:13.9%],F:11.4%,M:11.6%,n:1066	77	SRR3467096	Naumenko et al., 2017; doi: 10.1111/mec.13927	this work	2	0	0	Baikal Gammaridae 2	either whole body or mesosome cross-section
Pallaseopsis kessleri	GEQY01	Trinity20140717; filtering	C:50.7%[S:42.9%,D:7.8%],F:20.3%,M:29.0%,n:1066	50.7	SRR3467095	Naumenko et al., 2017; doi: 10.1111/mec.13927	Naumenko et al., 2017; doi: 10.1111/mec.13927	0	0	0	Baikal Gammaridae 2	either whole body or mesosome cross-section
Pallaseopsis kessleri	NA	Trinity v2.8.5	C:57.6%[S:45.3%,D:12.3%],F:19.9%,M:22.5%,n:1066	57.6	SRR3467095	Naumenko et al., 2017; doi: 10.1111/mec.13927	this work	0	0	0	Baikal Gammaridae 2	either whole body or mesosome cross-section
Pallaseopsis kessleri	NA	rnaSPAdes v3.13.1	C:59.7%[S:52.9%,D:6.8%],F:21.6%,M:18.7%,n:1066	59.7	SRR3467095	Naumenko et al., 2017; doi: 10.1111/mec.13927	this work	0	0	0	Baikal Gammaridae 2	either whole body or mesosome cross-section
Pandorites podoceroides	GERA01	Trinity20140717; filtering	C:51.0%[S:43.2%,D:7.8%],F:20.7%,M:28.3%,n:1066	51	SRR3467097	Naumenko et al., 2017; doi: 10.1111/mec.13927	Naumenko et al., 2017; doi: 10.1111/mec.13927	0	0	0	Pontocaspian Gammaridae	either whole body or mesosome cross-section
Pandorites podoceroides	NA	Trinity v2.8.5	C:58.8%[S:41.5%,D:17.3%],F:21.4%,M:19.8%,n:1066	58.8	SRR3467097	Naumenko et al., 2017; doi: 10.1111/mec.13927	this work	0	0	0	Pontocaspian Gammaridae	either whole body or mesosome cross-section
Pandorites podoceroides	NA	rnaSPAdes v3.13.1	C:62.7%[S:52.0%,D:10.7%],F:19.9%,M:17.4%,n:1066	62.7	SRR3467097	Naumenko et al., 2017; doi: 10.1111/mec.13927	this work	0	0	0	Pontocaspian Gammaridae	either whole body or mesosome cross-section
Parapallasea borowskii	GERK01	Trinity20140717; filtering	C:58.8%[S:42.0%,D:16.8%],F:17.6%,M:23.6%,n:1066	58.8	SRR3467098	Naumenko et al., 2017; doi: 10.1111/mec.13927	Naumenko et al., 2017; doi: 10.1111/mec.13927	1	0	0	Baikal Gammaridae 2	either whole body or mesosome cross-section
Parapallasea borowskii	NA	Trinity v2.8.5	C:69.3%[S:42.8%,D:26.5%],F:15.7%,M:15.0%,n:1066	69.3	SRR3467098	Naumenko et al., 2017; doi: 10.1111/mec.13927	this work	1	0	0	Baikal Gammaridae 2	either whole body or mesosome cross-section
Parapallasea borowskii	NA	rnaSPAdes v3.13.1	C:71.9%[S:59.6%,D:12.3%],F:15.3%,M:12.8%,n:1066	71.9	SRR3467098	Naumenko et al., 2017; doi: 10.1111/mec.13927	this work	1	0	0	Baikal Gammaridae 2	either whole body or mesosome cross-section
Parapallasea wosnessenskii	GERB01	Trinity20140717; filtering	C:68.6%[S:53.5%,D:15.1%],F:14.9%,M:16.5%,n:1066	68.6	SRR3467099	Naumenko et al., 2017; doi: 10.1111/mec.13927	Naumenko et al., 2017; doi: 10.1111/mec.13927	1	0	0	Baikal Gammaridae 2	either whole body or mesosome cross-section
Parapallasea wosnessenskii	NA	Trinity v2.8.5	C:79.2%[S:53.4%,D:25.8%],F:11.4%,M:9.4%,n:1066	79.2	SRR3467099	Naumenko et al., 2017; doi: 10.1111/mec.13927	this work	1	0	0	Baikal Gammaridae 2	either whole body or mesosome cross-section
Parapallasea wosnessenskii	NA	rnaSPAdes v3.13.1	C:81.7%[S:70.2%,D:11.5%],F:10.3%,M:8.0%,n:1066	81.7	SRR3467099	Naumenko et al., 2017; doi: 10.1111/mec.13927	this work	1	0	0	Baikal Gammaridae 2	either whole body or mesosome cross-section
Parhyale hawaiensis	GFVL01	Trinity20140717	C:91.0%[S:81.0%,D:10.0%],F:5.1%,M:3.9%,n:1066	91	SRR5947979, SRR5947980, SRR5947981, SRR5947982, SRR5947983, SRR5947984, SRR5947985, SRR5947986	Hunt et al., 2019; doi:doi.org/10.3389/fphys.2019.01325	Hunt et al., 2019; doi:doi.org/10.3389/fphys.2019.01325	1	1	0	Talitridae	head
Parhyale hawaiensis	NA	rnaSPAdes v3.13.1	C:68.1%[S:50.7%,D:17.4%],F:17.6%,M:14.3%,n:1066	68.1	SRR5947980	Hunt et al., 2019; doi:doi.org/10.3389/fphys.2019.01325	this work	1	1	0	Talitridae	head
Pentagonurus dawydowi	GEQV01	Trinity20140717; filtering	C:64.7%[S:48.1%,D:16.6%],F:14.2%,M:21.1%,n:1066	64.7	SRR3467090	Naumenko et al., 2017; doi: 10.1111/mec.13927	Naumenko et al., 2017; doi: 10.1111/mec.13927	0	0	0	Baikal Gammaridae 2	either whole body or mesosome cross-section
Pentagonurus dawydowi	NA	Trinity v2.8.5	C:75.3%[S:46.1%,D:29.2%],F:12.9%,M:11.8%,n:1066	75.3	SRR3467090	Naumenko et al., 2017; doi: 10.1111/mec.13927	this work	0	0	0	Baikal Gammaridae 2	either whole body or mesosome cross-section
Pentagonurus dawydowi	NA	rnaSPAdes v3.13.1	C:77.6%[S:59.6%,D:18.0%],F:11.8%,M:10.6%,n:1066	77.6	SRR3467090	Naumenko et al., 2017; doi: 10.1111/mec.13927	this work	0	0	0	Baikal Gammaridae 2	either whole body or mesosome cross-section
Poekilogammarus pictoides	GERL01	Trinity20140717; filtering	C:65.8%[S:50.5%,D:15.3%],F:16.4%,M:17.8%,n:1066	65.8	SRR3467101	Naumenko et al., 2017; doi: 10.1111/mec.13927	Naumenko et al., 2017; doi: 10.1111/mec.13927	2	0	0	Baikal Gammaridae 2	either whole body or mesosome cross-section
Poekilogammarus pictoides	NA	Trinity v2.8.5	C:75.7%[S:45.4%,D:30.3%],F:14.1%,M:10.2%,n:1066	75.7	SRR3467101	Naumenko et al., 2017; doi: 10.1111/mec.13927	this work	2	0	0	Baikal Gammaridae 2	either whole body or mesosome cross-section
Poekilogammarus pictoides	NA	rnaSPAdes v3.13.1	C:78.6%[S:62.5%,D:16.1%],F:13.2%,M:8.2%,n:1066	78.6	SRR3467101	Naumenko et al., 2017; doi: 10.1111/mec.13927	this work	2	0	0	Baikal Gammaridae 2	either whole body or mesosome cross-section
Sluginella kietlinskii	GEPP01	Trinity20140717; filtering	C:24.7%[S:22.1%,D:2.6%],F:12.7%,M:62.6%,n:1066	24.7	SRR3467052	Naumenko et al., 2017; doi: 10.1111/mec.13927	Naumenko et al., 2017; doi: 10.1111/mec.13927	0	0	0	Baikal Gammaridae 2	either whole body or mesosome cross-section
Sluginella kietlinskii	NA	Trinity v2.8.5	C:28.9%[S:24.6%,D:4.3%],F:13.0%,M:58.1%,n:1066	28.9	SRR3467052	Naumenko et al., 2017; doi: 10.1111/mec.13927	this work	0	0	0	Baikal Gammaridae 2	either whole body or mesosome cross-section
Sluginella kietlinskii	NA	rnaSPAdes v3.13.1	C:32.0%[S:30.4%,D:1.6%],F:13.2%,M:54.8%,n:1066	32	SRR3467052	Naumenko et al., 2017; doi: 10.1111/mec.13927	this work	0	0	0	Baikal Gammaridae 2	either whole body or mesosome cross-section
Talitrus saltator	GDUJ01	Trinity v20121005	C:92.5%[S:62.9%,D:29.6%],F:4.4%,M:3.1%,n:1066	92.5	SRR2552911, SRR2568423, SRR2568516, SRR2568517, SRR2568518, SRR2568519, SRR2568520, SRR2568521	O'Grady et al., 2016; doi:doi.org/10.7717/peerj.2555	O'Grady et al., 2016; doi:doi.org/10.7717/peerj.2555	2	1	2	Talitridae	brain
Talitrus saltator	NA	rnaSPAdes v3.13.1	C:74.8%[S:67.1%,D:7.7%],F:15.5%,M:9.7%,n:1066	74.8	SRR3742168	O'Grady et al., 2016; doi:doi.org/10.7717/peerj.2555	this work	2	1	0	Talitridae	brain
Trinorchestia longiramus	NA	rnaSPAdes v3.13.1	C:91.2%[S:65.9%,D:25.3%],F:5.3%,M:3.5%,n:1066	91.2	SRR9112990	Patra et al., 2020; doi:10.1038/s41597-020-0424-8	this work	2	1	0	Talitridae	whole body
Trinorchestia longiramus	NA	Trinity v2.8.5	C:90.3%[S:44.7%,D:45.6%],F:5.4%,M:4.3%,n:1066	90.3	SRR9112990	Patra et al., 2020; doi:10.1038/s41597-020-0424-8	this work	2	1	0	Talitridae	whole body
