# Supplementary material for: The diversity of opsins in Lake Baikal amphipods (Amphipoda: Gammaridae)
Source: BMC Ecol Evol. 2021 May 10;21:81. doi: 10.1186/s12862-021-01806-9 (PMC8108468; doi:10.1186/s12862-021-01806-9)
Supplement: Supplementary file 4 — Additional file 4: Table S2. Statistics of the alignment of short reads to the G. pulex opsins. [file 12862_2021_1806_MOESM4_ESM.xlsx]

## Sheet: Table_S2_alignment_to_Gpu_Gammaridae
SRA accession	sam file name	MWS	LWS	nreads	Species	M Seqs	MWS.RPM	LWS.RPM	length	Region		Group	LWS1	LWS2	LWS1.RPM	LWS2.RPM	Include.to.main.fig
SRR8205877	Sample_Ecy10LT24_1..opsins.sam	0	1236		Eulimnogammarus cyaneus	21.2	0	29.1509	100	Lake Baikal		E. cyaneus	586	650	13.8208	15.3302	T
SRR8205870	Sample_Ecy10LT24_2..opsins.sam	0	553		Eulimnogammarus cyaneus	22.3	0	12.3991	100	Lake Baikal		E. cyaneus	235	318	5.26906	7.13004	T
SRR8205869	Sample_Ecy10LT24_3..opsins.sam	0	1869		Eulimnogammarus cyaneus	37.8	0	24.7222	100	Lake Baikal		E. cyaneus	784	1085	10.3704	14.3519	T
SRR8205855	Sample_Ecy10LT24_4..opsins.sam	0	1316		Eulimnogammarus cyaneus	32.6	0	20.184	100	Lake Baikal		E. cyaneus	548	768	8.40491	11.7791	T
SRR8205908	Sample_Ecy10LT3_1..opsins.sam	0	2051		Eulimnogammarus cyaneus	38.7	0	26.4987	100	Lake Baikal		E. cyaneus	1050	1001	13.5659	12.9328	T
SRR8205905	Sample_Ecy10LT3_2..opsins.sam	0	1094		Eulimnogammarus cyaneus	20.4	0	26.8137	100	Lake Baikal		E. cyaneus	539	555	13.2108	13.6029	T
SRR8205899	Sample_Ecy10LT3_4..opsins.sam	0	1245		Eulimnogammarus cyaneus	32.7	0	19.0367	100	Lake Baikal		E. cyaneus	644	601	9.84709	9.1896	T
SRR8205867	Sample_EcyB12_1..opsins.sam	0	1032		Eulimnogammarus cyaneus	26.2	0	19.6947	100	Lake Baikal		E. cyaneus	537	495	10.2481	9.44656	T
SRR8205868	Sample_EcyB12_2..opsins.sam	0	337		Eulimnogammarus cyaneus	22.9	0	7.35808	100	Lake Baikal		E. cyaneus	118	219	2.57642	4.78166	T
SRR8205865	Sample_EcyB12_3..opsins.sam	0	678		Eulimnogammarus cyaneus	17.6	0	19.2614	100	Lake Baikal		E. cyaneus	326	352	9.26136	10	T
SRR8205866	Sample_EcyB12_4..opsins.sam	0	300		Eulimnogammarus cyaneus	20.9	0	7.17703	100	Lake Baikal		E. cyaneus	160	140	3.82775	3.34928	T
SRR8205898	Sample_EcyB18_1a..opsins.sam	0	950		Eulimnogammarus cyaneus	21.4	0	22.1963	100	Lake Baikal		E. cyaneus	420	530	9.81308	12.3832	T
SRR8205897	Sample_EcyB18_1b..opsins.sam	0	191		Eulimnogammarus cyaneus	17	0	5.61765	100	Lake Baikal		E. cyaneus	93	98	2.73529	2.88235	T
SRR8205892	Sample_EcyB18_2..opsins.sam	0	868		Eulimnogammarus cyaneus	28	0	15.5	100	Lake Baikal		E. cyaneus	406	462	7.25	8.25	T
SRR8205891	Sample_EcyB18_4..opsins.sam	0	168		Eulimnogammarus cyaneus	26.1	0	3.21839	100	Lake Baikal		E. cyaneus	59	109	1.13027	2.08812	T
SRR8205924	Sample_EcyB24_1_6..opsins.sam	0	1349		Eulimnogammarus cyaneus	33.2	0	20.3163	100	Lake Baikal		E. cyaneus	745	604	11.2199	9.09639	T
SRR8205936	Sample_EcyB24_1..opsins.sam	0	1014		Eulimnogammarus cyaneus	28	0	18.1071	100	Lake Baikal		E. cyaneus	538	476	9.60714	8.5	T
SRR8205925	Sample_EcyB24_2_6..opsins.sam	0	485		Eulimnogammarus cyaneus	39	0	6.21795	100	Lake Baikal		E. cyaneus	158	327	2.02564	4.19231	T
SRR8205935	Sample_EcyB24_2..opsins.sam	0	1492		Eulimnogammarus cyaneus	30.9	0	24.1424	100	Lake Baikal		E. cyaneus	809	683	13.0906	11.0518	T
SRR8205926	Sample_EcyB24_3_7..opsins.sam	0	428		Eulimnogammarus cyaneus	34.1	0	6.27566	100	Lake Baikal		E. cyaneus	217	211	3.18182	3.09384	T
SRR8205930	Sample_EcyB24_3..opsins.sam	0	1306		Eulimnogammarus cyaneus	25.5	0	25.6078	100	Lake Baikal		E. cyaneus	529	777	10.3725	15.2353	T
SRR8205927	Sample_EcyB24_4_7..opsins.sam	0	833		Eulimnogammarus cyaneus	29.3	0	14.215	100	Lake Baikal		E. cyaneus	396	437	6.75768	7.45734	T
SRR8205929	Sample_EcyB24_4..opsins.sam	0	862		Eulimnogammarus cyaneus	31.1	0	13.8585	100	Lake Baikal		E. cyaneus	456	406	7.33119	6.52733	T
SRR8205966	Sample_EcyB3_1..opsins.sam	0	1368		Eulimnogammarus cyaneus	37.1	0	18.4367	100	Lake Baikal		E. cyaneus	721	647	9.71698	8.71968	T
SRR8205965	Sample_EcyB3_2..opsins.sam	0	465		Eulimnogammarus cyaneus	28.2	0	8.24468	100	Lake Baikal		E. cyaneus	273	192	4.84043	3.40426	T
SRR8205964	Sample_EcyB3_3..opsins.sam	0	1320		Eulimnogammarus cyaneus	34.9	0	18.9112	100	Lake Baikal		E. cyaneus	722	598	10.3438	8.56734	T
SRR8205963	Sample_EcyB3_4..opsins.sam	0	1128		Eulimnogammarus cyaneus	31.7	0	17.7918	100	Lake Baikal		E. cyaneus	561	567	8.84858	8.94322	T
SRR8206017	Sample_EcyB6_1..opsins.sam	0	1826		Eulimnogammarus cyaneus	30.5	0	29.9344	100	Lake Baikal		E. cyaneus	937	889	15.3607	14.5738	T
SRR8206018	Sample_EcyB6_2..opsins.sam	0	2847		Eulimnogammarus cyaneus	36	0	39.5417	100	Lake Baikal		E. cyaneus	1546	1301	21.4722	18.0694	T
SRR8205842	Sample_EcyB6_3..opsins.sam	0	490		Eulimnogammarus cyaneus	12.1	0	20.2479	100	Lake Baikal		E. cyaneus	257	233	10.6198	9.6281	T
SRR8205841	Sample_EcyB6_4..opsins.sam	0	836		Eulimnogammarus cyaneus	24.7	0	16.9231	100	Lake Baikal		E. cyaneus	449	387	9.08907	7.83401	T
SRR8205885	Sample_EcyCd24_1..opsins.sam	0	2482		Eulimnogammarus cyaneus	33	0	37.6061	100	Lake Baikal		E. cyaneus	1220	1262	18.4848	19.1212	T
SRR8205884	Sample_EcyCd24_2..opsins.sam	0	1175		Eulimnogammarus cyaneus	34.3	0	17.1283	100	Lake Baikal		E. cyaneus	468	707	6.82216	10.3061	T
SRR8205883	Sample_EcyCd24_3..opsins.sam	0	1195		Eulimnogammarus cyaneus	32.6	0	18.3282	100	Lake Baikal		E. cyaneus	682	513	10.4601	7.8681	T
SRR8205882	Sample_EcyCd24_4..opsins.sam	0	1582		Eulimnogammarus cyaneus	34.5	0	22.9275	100	Lake Baikal		E. cyaneus	831	751	12.0435	10.8841	T
SRR8205913	Sample_EcyCd3_1..opsins.sam	0	884		Eulimnogammarus cyaneus	25.1	0	17.6096	100	Lake Baikal		E. cyaneus	411	473	8.18725	9.42231	T
SRR8205914	Sample_EcyCd3_2..opsins.sam	0	1673		Eulimnogammarus cyaneus	32.2	0	25.9783	100	Lake Baikal		E. cyaneus	893	780	13.8665	12.1118	T
SRR8205915	Sample_EcyCd3_3..opsins.sam	0	1681		Eulimnogammarus cyaneus	30.6	0	27.4673	100	Lake Baikal		E. cyaneus	876	805	14.3137	13.1536	T
SRR8205916	Sample_EcyCd3_4..opsins.sam	0	937		Eulimnogammarus cyaneus	28	0	16.7321	100	Lake Baikal		E. cyaneus	408	529	7.28571	9.44643	T
SRR8205974	Sample_EcyP24_1..opsins.sam	0	1329		Eulimnogammarus cyaneus	27.6	0	24.0761	100	Lake Baikal		E. cyaneus	680	651	12.3188	11.7935	T
SRR8205973	Sample_EcyP24_2..opsins.sam	0	1194		Eulimnogammarus cyaneus	29	0	20.5862	100	Lake Baikal		E. cyaneus	551	643	9.5	11.0862	T
SRR8205969	Sample_EcyP24_3..opsins.sam	0	1222		Eulimnogammarus cyaneus	26.7	0	22.8839	100	Lake Baikal		E. cyaneus	596	626	11.161	11.7228	T
SRR8205968	Sample_EcyP24_4..opsins.sam	0	973		Eulimnogammarus cyaneus	34.6	0	14.0607	100	Lake Baikal		E. cyaneus	508	465	7.34104	6.71965	T
SRR8206003	Sample_EcyP3_1..opsins.sam	0	1031		Eulimnogammarus cyaneus	25.1	0	20.5378	100	Lake Baikal		E. cyaneus	523	508	10.4183	10.1195	T
SRR8206004	Sample_EcyP3_2..opsins.sam	0	1278		Eulimnogammarus cyaneus	31.4	0	20.3503	100	Lake Baikal		E. cyaneus	683	595	10.8758	9.47452	T
SRR8206001	Sample_EcyP3_3..opsins.sam	0	1059		Eulimnogammarus cyaneus	33.8	0	15.6657	100	Lake Baikal		E. cyaneus	545	514	8.06213	7.60355	T
SRR8206002	Sample_EcyP3_4..opsins.sam	0	752		Eulimnogammarus cyaneus	31.8	0	11.8239	100	Lake Baikal		E. cyaneus	312	440	4.90566	6.91824	T
SRR8205985	Sample_EcyPB24_1..opsins.sam	0	968		Eulimnogammarus cyaneus	25.1	0	19.2829	100	Lake Baikal		E. cyaneus	474	494	9.44223	9.84064	T
SRR8205984	Sample_EcyPB24_2..opsins.sam	0	944		Eulimnogammarus cyaneus	26.8	0	17.6119	100	Lake Baikal		E. cyaneus	375	569	6.99627	10.6157	T
SRR8205983	Sample_EcyPB24_3..opsins.sam	0	1141		Eulimnogammarus cyaneus	38.1	0	14.9738	100	Lake Baikal		E. cyaneus	471	670	6.1811	8.79265	T
SRR8205849	Sample_EcyPB3_1..opsins.sam	0	676		Eulimnogammarus cyaneus	20.5	0	16.4878	100	Lake Baikal		E. cyaneus	323	355	7.87805	8.65854	T
SRR8205850	Sample_EcyPB3_2..opsins.sam	0	1127		Eulimnogammarus cyaneus	33.6	0	16.7708	100	Lake Baikal		E. cyaneus	496	631	7.38095	9.38988	T
SRR8205982	Sample_EcyPB3_3..opsins.sam	0	792		Eulimnogammarus cyaneus	21.7	0	18.2488	100	Lake Baikal		E. cyaneus	274	518	6.31336	11.9355	T
SRR8205942	Sample_EcyT12_1..opsins.sam	0	1634		Eulimnogammarus cyaneus	33.1	0	24.6828	100	Lake Baikal		E. cyaneus	756	878	11.4199	13.2628	T
SRR8205941	Sample_EcyT12_2..opsins.sam	0	1044		Eulimnogammarus cyaneus	15.6	0	33.4615	100	Lake Baikal		E. cyaneus	528	516	16.9231	16.5385	T
SRR8205940	Sample_EcyT12_3..opsins.sam	0	406		Eulimnogammarus cyaneus	13.9	0	14.6043	100	Lake Baikal		E. cyaneus	153	253	5.5036	9.10072	T
SRR8205957	Sample_EcyT18_1..opsins.sam	0	821		Eulimnogammarus cyaneus	26.6	0	15.4323	100	Lake Baikal		E. cyaneus	257	564	4.83083	10.6015	T
SRR8205958	Sample_EcyT18_2..opsins.sam	0	1238		Eulimnogammarus cyaneus	21.8	0	28.3945	100	Lake Baikal		E. cyaneus	455	783	10.4358	17.9587	T
SRR8205955	Sample_EcyT18_3..opsins.sam	0	1517		Eulimnogammarus cyaneus	25.9	0	29.2857	100	Lake Baikal		E. cyaneus	530	987	10.2317	19.0541	T
SRR8205956	Sample_EcyT18_4..opsins.sam	0	2462		Eulimnogammarus cyaneus	25.5	0	48.2745	100	Lake Baikal		E. cyaneus	872	1590	17.098	31.1765	T
SRR8205996	Sample_EcyT24_1..opsins.sam	0	3625		Eulimnogammarus cyaneus	32.2	0	56.2888	100	Lake Baikal		E. cyaneus	823	2802	12.7795	43.5093	T
SRR8205995	Sample_EcyT24_2..opsins.sam	0	1387		Eulimnogammarus cyaneus	16.3	0	42.546	100	Lake Baikal		E. cyaneus	369	1018	11.319	31.227	T
SRR8205998	Sample_EcyT24_3..opsins.sam	0	2721		Eulimnogammarus cyaneus	24.6	0	55.3049	100	Lake Baikal		E. cyaneus	705	2016	14.3293	40.9756	T
SRR8205997	Sample_EcyT24_4..opsins.sam	0	2912		Eulimnogammarus cyaneus	21	0	69.3333	100	Lake Baikal		E. cyaneus	754	2162	17.9524	51.4762	T
SRR8205856	Sample_Eve10LT24_1..opsins.sam	0	141		Eulimnogammarus verrucosus	17.2	0	4.09884	100	Lake Baikal		E. verrucosus	53	88	1.5407	2.55814	T
SRR8205857	Sample_Eve10LT24_2..opsins.sam	0	695		Eulimnogammarus verrucosus	21.2	0	16.3915	100	Lake Baikal		E. verrucosus	238	457	5.61321	10.7783	T
SRR8205858	Sample_Eve10LT24_3..opsins.sam	0	826		Eulimnogammarus verrucosus	18.1	0	22.8177	100	Lake Baikal		E. verrucosus	277	549	7.65193	15.1657	T
SRR8205851	Sample_Eve10LT24_4..opsins.sam	0	427		Eulimnogammarus verrucosus	30.3	0	7.0462	100	Lake Baikal		E. verrucosus	143	284	2.35974	4.68647	T
SRR8205900	Sample_Eve10LT3_1..opsins.sam	0	759		Eulimnogammarus verrucosus	26.5	0	14.3208	100	Lake Baikal		E. verrucosus	264	495	4.98113	9.33962	T
SRR8205872	Sample_Eve10LT3_2..opsins.sam	0	1402		Eulimnogammarus verrucosus	33.2	0	21.1145	100	Lake Baikal		E. verrucosus	572	830	8.61446	12.5	T
SRR8205871	Sample_Eve10LT3_3..opsins.sam	0	453		Eulimnogammarus verrucosus	24	0	9.4375	100	Lake Baikal		E. verrucosus	138	315	2.875	6.5625	T
SRR8205874	Sample_Eve10LT3_4..opsins.sam	0	898		Eulimnogammarus verrucosus	32.3	0	13.9009	100	Lake Baikal		E. verrucosus	361	537	5.58824	8.31269	T
SRR8205863	Sample_EveB12_1..opsins.sam	0	1569		Eulimnogammarus verrucosus	35	0	22.4143	100	Lake Baikal		E. verrucosus	569	1002	8.12857	14.3143	T
SRR8205864	Sample_EveB12_2..opsins.sam	0	1107		Eulimnogammarus verrucosus	27.3	0	20.2747	100	Lake Baikal		E. verrucosus	550	557	10.0733	10.2015	T
SRR8205861	Sample_EveB12_3..opsins.sam	0	431		Eulimnogammarus verrucosus	27.3	0	7.89377	100	Lake Baikal		E. verrucosus	179	252	3.27839	4.61538	T
SRR8205862	Sample_EveB12_4..opsins.sam	0	602		Eulimnogammarus verrucosus	25.3	0	11.8972	100	Lake Baikal		E. verrucosus	298	304	5.88933	6.00791	T
SRR8205894	Sample_EveB18_1..opsins.sam	0	873		Eulimnogammarus verrucosus	32.8	0	13.3079	100	Lake Baikal		E. verrucosus	327	546	4.98476	8.32317	T
SRR8205893	Sample_EveB18_2..opsins.sam	0	756		Eulimnogammarus verrucosus	29.6	0	12.7703	100	Lake Baikal		E. verrucosus	365	391	6.16554	6.60473	T
SRR8205890	Sample_EveB18_3..opsins.sam	0	748		Eulimnogammarus verrucosus	30.4	0	12.3026	100	Lake Baikal		E. verrucosus	302	446	4.96711	7.33553	T
SRR8205889	Sample_EveB18_4..opsins.sam	0	657		Eulimnogammarus verrucosus	32	0	10.2656	100	Lake Baikal		E. verrucosus	286	371	4.46875	5.79688	T
SRR8205928	Sample_EveB24_1_6..opsins.sam	0	896		Eulimnogammarus verrucosus	33.1	0	13.5347	100	Lake Baikal		E. verrucosus	325	571	4.90937	8.62538	T
SRR8205932	Sample_EveB24_1..opsins.sam	0	325		Eulimnogammarus verrucosus	21.9	0	7.42009	100	Lake Baikal		E. verrucosus	114	213	2.60274	4.86301	T
SRR8205931	Sample_EveB24_2..opsins.sam	0	267		Eulimnogammarus verrucosus	30.9	0	4.32039	100	Lake Baikal		E. verrucosus	113	154	1.82848	2.49191	T
SRR8205919	Sample_EveB24_3_7..opsins.sam	0	1088		Eulimnogammarus verrucosus	30.8	0	17.6623	100	Lake Baikal		E. verrucosus	473	617	7.67857	10.0162	T
SRR8205938	Sample_EveB24_3..opsins.sam	0	720		Eulimnogammarus verrucosus	32.1	0	11.215	100	Lake Baikal		E. verrucosus	236	484	3.67601	7.53894	T
SRR8205920	Sample_EveB24_4..opsins.sam	0	1097		Eulimnogammarus verrucosus	25.8	0	21.2597	100	Lake Baikal		E. verrucosus	410	687	7.94574	13.314	T
SRR8205970	Sample_EveB3_1..opsins.sam	0	1527		Eulimnogammarus verrucosus	47	0	16.2447	100	Lake Baikal		E. verrucosus	599	928	6.37234	9.87234	T
SRR8205967	Sample_EveB3_2..opsins.sam	0	497		Eulimnogammarus verrucosus	30	0	8.28333	100	Lake Baikal		E. verrucosus	165	332	2.75	5.53333	T
SRR8205960	Sample_EveB3_3..opsins.sam	0	553		Eulimnogammarus verrucosus	26.5	0	10.434	100	Lake Baikal		E. verrucosus	193	360	3.64151	6.79245	T
SRR8205959	Sample_EveB3_4..opsins.sam	0	420		Eulimnogammarus verrucosus	25.7	0	8.17121	100	Lake Baikal		E. verrucosus	158	262	3.07393	5.09728	T
SRR8205840	Sample_EveB6_1..opsins.sam	0	577		Eulimnogammarus verrucosus	18.2	0	15.8516	100	Lake Baikal		E. verrucosus	201	376	5.52198	10.3297	T
SRR8205839	Sample_EveB6_2..opsins.sam	0	315		Eulimnogammarus verrucosus	23.7	0	6.64557	100	Lake Baikal		E. verrucosus	135	182	2.8481	3.83966	T
SRR8205846	Sample_EveB6_3..opsins.sam	0	464		Eulimnogammarus verrucosus	28.8	0	8.05556	100	Lake Baikal		E. verrucosus	204	260	3.54167	4.51389	T
SRR8205845	Sample_EveB6_4..opsins.sam	0	844		Eulimnogammarus verrucosus	34.6	0	12.1965	100	Lake Baikal		E. verrucosus	334	510	4.82659	7.36994	T
SRR8205881	Sample_EveCd24_1..opsins.sam	0	618		Eulimnogammarus verrucosus	28.7	0	10.7666	100	Lake Baikal		E. verrucosus	216	402	3.76307	7.00348	T
SRR8205880	Sample_EveCd24_2..opsins.sam	0	442		Eulimnogammarus verrucosus	20.8	0	10.625	100	Lake Baikal		E. verrucosus	169	273	4.0625	6.5625	T
SRR8205879	Sample_EveCd24_3..opsins.sam	0	396		Eulimnogammarus verrucosus	26.4	0	7.5	100	Lake Baikal		E. verrucosus	154	242	2.91667	4.58333	T
SRR8205903	Sample_EveCd24_4..opsins.sam	0	1077		Eulimnogammarus verrucosus	40.3	0	13.3623	100	Lake Baikal		E. verrucosus	361	718	4.47891	8.90819	T
SRR8205917	Sample_EveCd3_1..opsins.sam	0	533		Eulimnogammarus verrucosus	24.5	0	10.8776	100	Lake Baikal		E. verrucosus	216	317	4.40816	6.46939	T
SRR8205918	Sample_EveCd3_2..opsins.sam	0	620		Eulimnogammarus verrucosus	28.1	0	11.032	100	Lake Baikal		E. verrucosus	208	412	3.70107	7.33096	T
SRR8205909	Sample_EveCd3_3..opsins.sam	0	279		Eulimnogammarus verrucosus	29.3	0	4.76109	100	Lake Baikal		E. verrucosus	112	167	1.91126	2.84983	T
SRR8205910	Sample_EveCd3_4..opsins.sam	0	565		Eulimnogammarus verrucosus	39.5	0	7.1519	100	Lake Baikal		E. verrucosus	175	390	2.21519	4.93671	T
SRR8206013	Sample_EveP24_1..opsins.sam	0	648		Eulimnogammarus verrucosus	25.4	0	12.7559	100	Lake Baikal		E. verrucosus	201	447	3.95669	8.79921	T
SRR8206014	Sample_EveP24_2..opsins.sam	0	355		Eulimnogammarus verrucosus	27.4	0	6.4781	100	Lake Baikal		E. verrucosus	102	253	1.86131	4.61679	T
SRR8206015	Sample_EveP24_3..opsins.sam	0	1011		Eulimnogammarus verrucosus	41.1	0	12.2993	100	Lake Baikal		E. verrucosus	285	726	3.46715	8.83212	T
SRR8206016	Sample_EveP24_4..opsins.sam	0	972		Eulimnogammarus verrucosus	36.7	0	13.2425	100	Lake Baikal		E. verrucosus	355	617	4.83651	8.40599	T
SRR8205999	Sample_EveP3_1..opsins.sam	0	634		Eulimnogammarus verrucosus	24.6	0	12.8862	100	Lake Baikal		E. verrucosus	228	406	4.63415	8.25203	T
SRR8206000	Sample_EveP3_2..opsins.sam	0	316		Eulimnogammarus verrucosus	30.3	0	5.21452	100	Lake Baikal		E. verrucosus	110	206	1.81518	3.39934	T
SRR8205976	Sample_EveP3_3..opsins.sam	0	623		Eulimnogammarus verrucosus	31.3	0	9.95208	100	Lake Baikal		E. verrucosus	241	382	3.84984	6.10224	T
SRR8205975	Sample_EveP3_4..opsins.sam	0	374		Eulimnogammarus verrucosus	33.8	0	5.53254	100	Lake Baikal		E. verrucosus	155	219	2.2929	3.23964	T
SRR8205988	Sample_EvePB24_1..opsins.sam	0	883		Eulimnogammarus verrucosus	31.6	0	13.9715	100	Lake Baikal		E. verrucosus	301	582	4.76266	9.20886	T
SRR8205987	Sample_EvePB24_2..opsins.sam	2	389		Eulimnogammarus verrucosus	29.8	0.033557	6.52685	100	Lake Baikal		E. verrucosus	157	232	2.63423	3.89262	T
SRR8206007	Sample_EvePB24_3..opsins.sam	0	546		Eulimnogammarus verrucosus	23.9	0	11.4226	100	Lake Baikal		E. verrucosus	213	333	4.45607	6.96653	T
SRR8205981	Sample_EvePB3_1..opsins.sam	0	267		Eulimnogammarus verrucosus	26.2	0	5.09542	100	Lake Baikal		E. verrucosus	100	167	1.9084	3.18702	T
SRR8205980	Sample_EvePB3_2..opsins.sam	0	451		Eulimnogammarus verrucosus	23.4	0	9.63675	100	Lake Baikal		E. verrucosus	159	292	3.39744	6.23932	T
SRR8205939	Sample_EveT12_1..opsins.sam	0	570		Eulimnogammarus verrucosus	28.9	0	9.86159	100	Lake Baikal		E. verrucosus	197	373	3.4083	6.45329	T
SRR8205948	Sample_EveT12_2..opsins.sam	0	575		Eulimnogammarus verrucosus	29.7	0	9.68013	100	Lake Baikal		E. verrucosus	272	303	4.57912	5.10101	T
SRR8205947	Sample_EveT12_3..opsins.sam	0	19		Eulimnogammarus verrucosus	40.3	0	0.235732	100	Lake Baikal		E. verrucosus	6	13	0.0744417	0.16129	T
SRR8205961	Sample_EveT18_1..opsins.sam	0	148		Eulimnogammarus verrucosus	23.5	0	3.14894	100	Lake Baikal		E. verrucosus	76	72	1.61702	1.53191	T
SRR8205962	Sample_EveT18_2..opsins.sam	0	1020		Eulimnogammarus verrucosus	30.6	0	16.6667	100	Lake Baikal		E. verrucosus	436	584	7.12418	9.54248	T
SRR8205990	Sample_EveT18_3..opsins.sam	0	1449		Eulimnogammarus verrucosus	30.5	0	23.7541	100	Lake Baikal		E. verrucosus	433	1018	7.09836	16.6885	T
SRR8205989	Sample_EveT18_4..opsins.sam	0	2006		Eulimnogammarus verrucosus	46	0	21.8043	100	Lake Baikal		E. verrucosus	659	1347	7.16304	14.6413	T
SRR8206022	Sample_EveT24_1..opsins.sam	0	2436		Eulimnogammarus verrucosus	20.9	0	58.2775	100	Lake Baikal		E. verrucosus	691	1745	16.5311	41.7464	T
SRR8206023	Sample_EveT24_2..opsins.sam	0	1826		Eulimnogammarus verrucosus	30.1	0	30.3322	100	Lake Baikal		E. verrucosus	524	1302	8.70432	21.6279	T
SRR8205837	Sample_EveT24_3..opsins.sam	0	1306		Eulimnogammarus verrucosus	28.8	0	22.6736	100	Lake Baikal		E. verrucosus	351	957	6.09375	16.6146	T
SRR8205838	Sample_EveT24_4..opsins.sam	0	1854		Eulimnogammarus verrucosus	33.7	0	27.5074	100	Lake Baikal		E. verrucosus	488	1366	7.24036	20.2671	T
SRR8205852	Sample_Gla10LT24_1..opsins.sam	0	1102		Gammarus lacustris	26.9	0	20.4833	100	Baikal region		G. lacustris	99	1003	1.84015	18.6431	T
SRR8205853	Sample_Gla10LT24_3..opsins.sam	2	987		Gammarus lacustris	21.4	0.046729	23.0607	100	Baikal region		G. lacustris	60	927	1.40187	21.6589	T
SRR8205854	Sample_Gla10LT24_4..opsins.sam	2	1053		Gammarus lacustris	20.3	0.0492611	25.936	100	Baikal region		G. lacustris	49	1004	1.2069	24.7291	T
SRR8205873	Sample_Gla10LT3_1..opsins.sam	0	778		Gammarus lacustris	21.8	0	17.844	100	Baikal region		G. lacustris	83	695	1.90367	15.9404	T
SRR8205876	Sample_Gla10LT3_2..opsins.sam	2	786		Gammarus lacustris	22.9	0.0436681	17.1616	100	Baikal region		G. lacustris	56	730	1.22271	15.9389	T
SRR8205875	Sample_Gla10LT3_3..opsins.sam	2	1653		Gammarus lacustris	29	0.0344828	28.5	100	Baikal region		G. lacustris	127	1526	2.18966	26.3103	T
SRR8205878	Sample_Gla10LT3_4..opsins.sam	0	1090		Gammarus lacustris	26.3	0	20.7224	100	Baikal region		G. lacustris	465	625	8.8403	11.8821	T
SRR8205859	Sample_GlaB12_1..opsins.sam	3	681		Gammarus lacustris	32.8	0.0457317	10.3811	100	Baikal region		G. lacustris	89	592	1.35671	9.02439	T
SRR8205860	Sample_GlaB12_2..opsins.sam	0	470		Gammarus lacustris	35.1	0	6.69516	100	Baikal region		G. lacustris	54	416	0.769231	5.92593	T
SRR8205896	Sample_GlaB12_3..opsins.sam	0	387		Gammarus lacustris	35.1	0	5.51282	100	Baikal region		G. lacustris	49	338	0.698006	4.81481	T
SRR8205895	Sample_GlaB12_4..opsins.sam	0	508		Gammarus lacustris	29.4	0	8.63946	100	Baikal region		G. lacustris	56	452	0.952381	7.68707	T
SRR8205921	Sample_GlaB18_1..opsins.sam	1	440		Gammarus lacustris	20	0.025	11	100	Baikal region		G. lacustris	58	382	1.45	9.55	T
SRR8205922	Sample_GlaB18_2..opsins.sam	0	264		Gammarus lacustris	17.7	0	7.45763	100	Baikal region		G. lacustris	32	232	0.903955	6.55367	T
SRR8205923	Sample_GlaB18_3..opsins.sam	2	659		Gammarus lacustris	39.6	0.0252525	8.32071	100	Baikal region		G. lacustris	108	551	1.36364	6.95707	T
SRR8205946	Sample_GlaB24_1_6..opsins.sam	0	401		Gammarus lacustris	22.9	0	8.75546	100	Baikal region		G. lacustris	57	344	1.24454	7.51092	T
SRR8205945	Sample_GlaB24_2_6..opsins.sam	0	310		Gammarus lacustris	18	0	8.61111	100	Baikal region		G. lacustris	49	261	1.36111	7.25	T
SRR8205937	Sample_GlaB24_2..opsins.sam	0	463		Gammarus lacustris	21.5	0	10.7674	100	Baikal region		G. lacustris	46	417	1.06977	9.69767	T
SRR8205944	Sample_GlaB24_3_7..opsins.sam	3	490		Gammarus lacustris	36.3	0.0413223	6.74931	100	Baikal region		G. lacustris	71	419	0.977961	5.77135	T
SRR8205911	Sample_GlaB24_3..opsins.sam	0	735		Gammarus lacustris	23.1	0	15.9091	100	Baikal region		G. lacustris	76	659	1.64502	14.2641	T
SRR8205943	Sample_GlaB24_4_7..opsins.sam	0	631		Gammarus lacustris	35.9	0	8.7883	100	Baikal region		G. lacustris	69	562	0.961003	7.8273	T
SRR8205912	Sample_GlaB24_4..opsins.sam	0	415		Gammarus lacustris	19.3	0	10.7513	100	Baikal region		G. lacustris	19	396	0.492228	10.2591	T
SRR8205950	Sample_GlaB3_1..opsins.sam	0	663		Gammarus lacustris	23.7	0	13.9873	100	Baikal region		G. lacustris	60	603	1.26582	12.7215	T
SRR8205949	Sample_GlaB3_2..opsins.sam	0	442		Gammarus lacustris	18.8	0	11.7553	100	Baikal region		G. lacustris	23	419	0.611702	11.1436	T
SRR8205934	Sample_GlaB3_3..opsins.sam	0	691		Gammarus lacustris	25	0	13.82	100	Baikal region		G. lacustris	51	640	1.02	12.8	T
SRR8205933	Sample_GlaB3_4..opsins.sam	0	604		Gammarus lacustris	20.4	0	14.8039	100	Baikal region		G. lacustris	57	547	1.39706	13.4069	T
SRR8205844	Sample_GlaB6_1..opsins.sam	1	816		Gammarus lacustris	23.2	0.0215517	17.5862	100	Baikal region		G. lacustris	89	727	1.9181	15.6681	T
SRR8205843	Sample_GlaB6_2..opsins.sam	0	482		Gammarus lacustris	26.8	0	8.99254	100	Baikal region		G. lacustris	58	424	1.08209	7.91045	T
SRR8205848	Sample_GlaB6_3..opsins.sam	0	1076		Gammarus lacustris	33.4	0	16.1078	100	Baikal region		G. lacustris	112	964	1.67665	14.4311	T
SRR8205847	Sample_GlaB6_4..opsins.sam	0	730		Gammarus lacustris	33.5	0	10.8955	100	Baikal region		G. lacustris	83	647	1.23881	9.65672	T
SRR8205904	Sample_GlaCd24_1..opsins.sam	0	846		Gammarus lacustris	29.2	0	14.4863	100	Baikal region		G. lacustris	75	771	1.28425	13.2021	T
SRR8205901	Sample_GlaCd24_2..opsins.sam	0	669		Gammarus lacustris	26.2	0	12.7672	100	Baikal region		G. lacustris	65	604	1.24046	11.5267	T
SRR8205902	Sample_GlaCd24_3..opsins.sam	0	426		Gammarus lacustris	24.4	0	8.72951	100	Baikal region		G. lacustris	27	399	0.553279	8.17623	T
SRR8205888	Sample_GlaCd3_1..opsins.sam	0	425		Gammarus lacustris	19	0	11.1842	100	Baikal region		G. lacustris	36	389	0.947368	10.2368	T
SRR8205887	Sample_GlaCd3_2..opsins.sam	0	493		Gammarus lacustris	27.1	0	9.09594	100	Baikal region		G. lacustris	48	445	0.885609	8.21033	T
SRR8205886	Sample_GlaCd3_3..opsins.sam	0	313		Gammarus lacustris	30.7	0	5.09772	100	Baikal region		G. lacustris	22	291	0.358306	4.73941	T
SRR8206009	Sample_GlaP24_1..opsins.sam	0	676		Gammarus lacustris	26.8	0	12.6119	100	Baikal region		G. lacustris	54	622	1.00746	11.6045	T
SRR8206010	Sample_GlaP24_2..opsins.sam	0	1454		Gammarus lacustris	47.9	0	15.1775	100	Baikal region		G. lacustris	107	1347	1.11691	14.0605	T
SRR8206011	Sample_GlaP24_3..opsins.sam	1	816		Gammarus lacustris	30	0.0166667	13.6	100	Baikal region		G. lacustris	65	751	1.08333	12.5167	T
SRR8206012	Sample_GlaP24_4..opsins.sam	0	1004		Gammarus lacustris	21.3	0	23.5681	100	Baikal region		G. lacustris	70	934	1.64319	21.9249	T
SRR8205978	Sample_GlaP3_1..opsins.sam	0	1596		Gammarus lacustris	55.3	0	14.4304	100	Baikal region		G. lacustris	133	1463	1.20253	13.2278	T
SRR8205972	Sample_GlaP3_3..opsins.sam	0	634		Gammarus lacustris	25	0	12.68	100	Baikal region		G. lacustris	60	574	1.2	11.48	T
SRR8205971	Sample_GlaP3_4..opsins.sam	0	863		Gammarus lacustris	23.5	0	18.3617	100	Baikal region		G. lacustris	62	801	1.31915	17.0426	T
SRR8206008	Sample_GlaPB24_1..opsins.sam	0	1069		Gammarus lacustris	24.9	0	21.4659	100	Baikal region		G. lacustris	79	990	1.58635	19.8795	T
SRR8206005	Sample_GlaPB24_2..opsins.sam	0	1236		Gammarus lacustris	25	0	24.72	100	Baikal region		G. lacustris	105	1131	2.1	22.62	T
SRR8206006	Sample_GlaPB24_3..opsins.sam	0	855		Gammarus lacustris	26.7	0	16.0112	100	Baikal region		G. lacustris	55	800	1.02996	14.9813	T
SRR8205979	Sample_GlaPB3_1..opsins.sam	2	372		Gammarus lacustris	22.5	0.0444444	8.26667	100	Baikal region		G. lacustris	38	334	0.844444	7.42222	T
SRR8205986	Sample_GlaPB3_2..opsins.sam	0	433		Gammarus lacustris	22.4	0	9.66518	100	Baikal region		G. lacustris	42	393	0.9375	8.77232	T
SRR8205953	Sample_GlaT12_1..opsins.sam	0	690		Gammarus lacustris	29.5	0	11.6949	100	Baikal region		G. lacustris	77	615	1.30508	10.4237	T
SRR8205954	Sample_GlaT12_2..opsins.sam	2	885		Gammarus lacustris	20.8	0.0480769	21.274	100	Baikal region		G. lacustris	82	803	1.97115	19.3029	T
SRR8205951	Sample_GlaT12_3..opsins.sam	1	813		Gammarus lacustris	34.8	0.0143678	11.681	100	Baikal region		G. lacustris	92	721	1.32184	10.3592	T
SRR8205952	Sample_GlaT12_4..opsins.sam	0	596		Gammarus lacustris	26.3	0	11.3308	100	Baikal region		G. lacustris	64	532	1.21673	10.1141	T
SRR8205992	Sample_GlaT18_1..opsins.sam	0	1505		Gammarus lacustris	35.2	0	21.3778	100	Baikal region		G. lacustris	75	1430	1.06534	20.3125	T
SRR8205991	Sample_GlaT18_2..opsins.sam	0	1345		Gammarus lacustris	27	0	24.9074	100	Baikal region		G. lacustris	110	1235	2.03704	22.8704	T
SRR8205994	Sample_GlaT18_3..opsins.sam	0	1441		Gammarus lacustris	35	0	20.5857	100	Baikal region		G. lacustris	103	1338	1.47143	19.1143	T
SRR8205993	Sample_GlaT18_4..opsins.sam	0	1163		Gammarus lacustris	33.3	0	17.4625	100	Baikal region		G. lacustris	52	1111	0.780781	16.6817	T
SRR8206020	Sample_GlaT24_3..opsins.sam	2	2274		Gammarus lacustris	34.9	0.0286533	32.5788	100	Baikal region		G. lacustris	145	2129	2.07736	30.5014	T
SRR8206021	Sample_GlaT24_4..opsins.sam	0	1992		Gammarus lacustris	28	0	35.5714	100	Baikal region		G. lacustris	86	1906	1.53571	34.0357	T
SRR3467037	SRR3467037.opsins.sam	0	7646		Oxyacanthus curtus	11.8	0	323.983	101	Lake Baikal		Other Baikal 2	2669	4981	113.093	211.059	T
SRR3467038	SRR3467038.opsins.sam	0	15		Oxyacanthus flavus	35.7	0	0.210084	100	Lake Baikal		Other Baikal 2	11	4	0.154062	0.0560224	T
SRR3467039	SRR3467039.opsins.sam	0	978		Oxyacanthus sowinskii	13.1	0	37.3282	101	Lake Baikal		Other Baikal 2	506	472	19.313	18.0153	T
SRR3467040	SRR3467040.opsins.sam	0	4		Brachyuropus grewingkii	34	0	0.0588235	100	Lake Baikal		Other Baikal 2	4	0	0.0588235	0	T
SRR3467041	SRR3467041.opsins.sam	0	16200		Acanthogammarus godlewskii	15.9	0	509.434	101	Lake Baikal		Other Baikal 2	10640	5568	334.591	175.094	T
SRR3467042	SRR3467042.opsins.sam	0	1		Cornugammarus maximus	14.8	0	0.0337838	101	Lake Baikal		Other Baikal 2	0	1	0	0.0337838	T
SRR3467043	SRR3467043.opsins.sam	0	97		Boeckaxelia carpenterii	36.6	0	1.32514	100	Lake Baikal		Other Baikal 2	54	43	0.737705	0.587432	T
SRR3467044	SRR3467044.opsins.sam	0	3202		Boeckaxelia potanini	17.4	0	92.0115	100	Lake Baikal		Other Baikal 2	2285	917	65.6609	26.3506	T
SRR3467045	SRR3467045.opsins.sam	0	5		Baikalogammarus pullus	37.5	0	0.0666667	100	Lake Baikal		Baikal 1	5	0	0.0666667	0	T
SRR3467046	SRR3467046.opsins.sam	0	620		Brandtia latissima	6.3	0	49.2063	101	Lake Baikal		Other Baikal 2	286	334	22.6984	26.5079	T
SRR3467047	SRR3467047.opsins.sam	0	6632		Asprogammarus rhodophthalmus	43.4	0	76.4055	100	Lake Baikal		Baikal 1	6622	12	76.2903	0.138249	T
SRR3467048	SRR3467048.opsins.sam	0	1038		Carinurus bicarinatus	45.9	0	11.3072	100	Lake Baikal		Other Baikal 2	1027	11	11.1874	0.119826	T
SRR3467049	SRR3467049.opsins.sam	0	5		Crypturopus inflatus	8.9	0	0.280899	101	Lake Baikal		Baikal 1	5	0	0.280899	0	T
SRR3467050	SRR3467050.opsins.sam	0	648		Echiuropus macronychus	19.2	0	16.875	100	Lake Baikal		Other Baikal 2	421	235	10.9635	6.11979	T
SRR3467051	SRR3467051.opsins.sam	0	32		Eucarinogammarus wagii	17.3	0	0.924855	101	Lake Baikal		Other Baikal 2	26	6	0.751445	0.17341	T
SRR3467052	SRR3467052.opsins.sam	0	42		Sluginella kietlinskii	22.8	0	0.921053	101	Lake Baikal		Other Baikal 2	20	22	0.438596	0.482456	T
SRR3467053	SRR3467053.opsins.sam	0	13		Eulimnogammarus similis	37.2	0	0.174731	100	Lake Baikal		Other Baikal 2	12	1	0.16129	0.0134409	T
SRR3467054	SRR3467054.opsins.sam	0	2375		Eulimnogammarus ussolzewii	47.1	0	25.2123	100	Lake Baikal		Other Baikal 2	2374	1	25.2017	0.0106157	T
SRR3467055	SRR3467055.opsins.sam	0	4		Eulimnogammarus violaceus	37.9	0	0.0527704	100	Lake Baikal		Other Baikal 2	4	0	0.0527704	0	T
SRR3467056	SRR3467056.opsins.sam	0	1887		Heterogammarus sophianosii	36	0	26.2083	100	Lake Baikal		Other Baikal 2	819	1068	11.375	14.8333	T
SRR3467057	SRR3467057.opsins.sam	0	16181		Eulimnogammarus cyaneus	35.4	0	228.545	100	Lake Baikal		Other Baikal 2	10784	5401	152.316	76.2853	T
SRR3467058	SRR3467058.opsins.sam	0	20884		Eulimnogammarus marituji	22.2	0	470.36	100	Lake Baikal		Other Baikal 2	5911	14979	133.131	337.365	T
SRR3467059	SRR3467059.opsins.sam	0	21510		Eulimnogammarus testaceus	35	0	307.286	100	Lake Baikal		Other Baikal 2	16535	4975	236.214	71.0714	T
SRR3467060	SRR3467060.opsins.sam	0	8054		Eulimnogammarus viridulus	23.3	0	172.833	100	Lake Baikal		Other Baikal 2	3048	5006	65.4077	107.425	T
SRR3467061	SRR3467061.opsins.sam	0	7372		Eulimnogammarus vittatus	24.3	0	151.687	100	Lake Baikal		Other Baikal 2	4005	3367	82.4074	69.2798	T
SRR3467062	SRR3467062.opsins.sam	0	96		Eulimnogammarus cruentus	14.4	0	3.33333	101	Lake Baikal		Other Baikal 2	68	28	2.36111	0.972222	T
SRR3467063	SRR3467063.opsins.sam	0	8046		Eulimnogammarus cruentus	44.4	0	90.6081	100	Lake Baikal		Other Baikal 2	3624	4424	40.8108	49.8198	T
SRR3467064	SRR3467064.opsins.sam	0	23586		Eulimnogammarus czerskii	36.5	0	323.096	100	Lake Baikal		Other Baikal 2	13535	10051	185.411	137.685	T
SRR3467065	SRR3467065.opsins.sam	0	25360		Eulimnogammarus messerschmidtii	64.8	0	195.679	100	Lake Baikal		Other Baikal 2	9226	16152	71.1883	124.63	T
SRR3467066	SRR3467066.opsins.sam	0	14		Eulimnogammarus sp. gam2quest	35.5	0	0.197183	100	Lake Baikal		Other Baikal 2	12	2	0.169014	0.028169	T
SRR3467067	SRR3467067.opsins.sam	0	27473		Eulimnogammarus sp. gam16.4	18.4	0	746.549	100	Lake Baikal		Other Baikal 2	10246	17281	278.424	469.592	T
SRR3467068	SRR3467068.opsins.sam	0	5701		Eulimnogammarus verrucosus	30.6	0	93.1536	100	Lake Baikal		Other Baikal 2	2739	2962	44.7549	48.3987	T
SRR3467070	SRR3467070.opsins.sam	0	14		Garjajewia dershawini	14.5	0	0.482759	100	Lake Baikal		Other Baikal 2	11	3	0.37931	0.103448	T
SRR3467071	SRR3467071.opsins.sam	0	27285		Gmelinoides fasciatus	40.1	0	340.212	100	Lake Baikal		Baikal 1	14832	12455	184.938	155.299	T
SRR3467072	SRR3467072.opsins.sam	0	9440		Hyalellopsis carinata	28	0	168.571	100	Lake Baikal		Other Baikal 2	4151	5423	74.125	96.8393	T
SRR3467073	SRR3467073.opsins.sam	0	1052		Hyalellopsis costata	28	0	18.7857	100	Lake Baikal		Other Baikal 2	791	271	14.125	4.83929	T
SRR3467074	SRR3467074.opsins.sam	0	18		Hyalellopsis grisea	35	0	0.257143	100	Lake Baikal		Other Baikal 2	17	1	0.242857	0.0142857	T
SRR3467075	SRR3467075.opsins.sam	0	3408		Hyalellopsis setosa	16.8	0	101.429	100	Lake Baikal		Other Baikal 2	3289	119	97.8869	3.54167	T
SRR3467076	SRR3467076.opsins.sam	0	17401		Hyalellopsis stebbingi	44.1	0	197.29	100	Lake Baikal		Other Baikal 2	12146	5301	137.71	60.102	T
SRR3467077	SRR3467077.opsins.sam	0	21		Macrohectopus branickii	37.8	0	0.277778	100	Lake Baikal		Baikal 1	12	9	0.15873	0.119048	T
SRR3467078	SRR3467078.opsins.sam	0	2		Macropereiopus wagneri	8.7	0	0.114943	101	Lake Baikal		Other Baikal 2	2	0	0.114943	0	T
SRR3467079	SRR3467079.opsins.sam	0	212		Macropereiopus parvus	34.6	0	3.06358	100	Lake Baikal		Other Baikal 2	212	0	3.06358	0	T
SRR3467080	SRR3467080.opsins.sam	0	29821		Micruropus glaber	22.1	0	674.683	100	Lake Baikal		Other Baikal 2	24233	5590	548.258	126.471	T
SRR3467081	SRR3467081.opsins.sam	0	2551		Micruropus parvulus	44.7	0	28.5347	100	Lake Baikal		Baikal 1	2540	11	28.4116	0.123043	T
SRR3467082	SRR3467082.opsins.sam	0	19220		Linevichella vortex	35.8	0	268.436	100	Lake Baikal		Baikal 1	11285	7935	157.612	110.824	T
SRR3467083	SRR3467083.opsins.sam	0	37015		Micruropus wahlii	40.7	0	454.73	101	Lake Baikal		Baikal 1	27211	9806	334.287	120.467	T
SRR3467084	SRR3467084.opsins.sam	0	5127		Odontogammarus calcaratus	38.7	0	66.2403	100	Lake Baikal		Other Baikal 2	4992	135	64.4961	1.74419	T
SRR3467085	SRR3467085.opsins.sam	0	53		Ommatogammarus albinus	41.4	0	0.640097	100	Lake Baikal		Other Baikal 2	37	16	0.44686	0.193237	T
SRR3467086	SRR3467086.opsins.sam	0	5285		Ommatogammarus flavus	43	0	61.4535	100	Lake Baikal		Other Baikal 2	5151	134	59.8953	1.55814	T
SRR3467087	SRR3467087.opsins.sam	0	100		Pachyschesis branchialis	21.5	0	2.32558	100	Lake Baikal		Other Baikal 2	95	5	2.2093	0.116279	T
SRR3467088	SRR3467088.opsins.sam	0	16908		Pachyschesis branchialis	19.5	0	433.538	100	Lake Baikal		Other Baikal 2	16906	2	433.487	0.0512821	T
SRR3467089	SRR3467089.opsins.sam	0	64667		Homalogammarus brandtii	20.1	0	1608.63	100	Lake Baikal		Other Baikal 2	44661	21036	1110.97	523.284	T
SRR3467090	SRR3467090.opsins.sam	0	32		Pentagonurus dawydowi	56.7	0	0.282187	100	Lake Baikal		Other Baikal 2	19	13	0.167549	0.114638	T
SRR3467091	SRR3467091.opsins.sam	0	6143		Pallasea cancelloides	38.2	0	80.4058	101	Lake Baikal		Other Baikal 2	1072	5073	14.0314	66.4005	T
SRR3467092	SRR3467092.opsins.sam	0	3935		Pallasea cancelloides	36.4	0	54.0522	101	Lake Baikal		Other Baikal 2	727	3216	9.98626	44.1758	T
SRR3467093	SRR3467093.opsins.sam	0	29712		Pallasea cancellus	48.7	0	305.051	100	Lake Baikal		Other Baikal 2	16745	12973	171.92	133.193	T
SRR3467094	SRR3467094.opsins.sam	0	27049		Pallasea grubei	28.9	0	467.976	100	Lake Baikal		Other Baikal 2	8838	18215	152.907	315.138	T
SRR3467095	SRR3467095.opsins.sam	0	6		Pallaseopsis kessleri	13.2	0	0.227273	101	Lake Baikal		Other Baikal 2	3	3	0.113636	0.113636	T
SRR3467096	SRR3467096.opsins.sam	0	52303		Pallasea sp. gam7.3	38.1	0	686.391	100	Lake Baikal		Other Baikal 2	40512	12315	531.654	161.614	T
SRR3467098	SRR3467098.opsins.sam	0	2367		Parapallasea borowskii	44.3	0	26.7156	100	Lake Baikal		Other Baikal 2	2365	2	26.693	0.0225734	T
SRR3467099	SRR3467099.opsins.sam	0	853		Parapallasea wosnessenskii	38.4	0	11.1068	100	Lake Baikal		Other Baikal 2	834	19	10.8594	0.247396	T
SRR3467100	SRR3467100.opsins.sam	0	5869		Palicarinus puzyllii	28.4	0	103.327	100	Lake Baikal		Other Baikal 2	3939	1930	69.3486	33.9789	T
SRR3467101	SRR3467101.opsins.sam	0	60223		Poekilogammarus pictoides	36	0	836.431	100	Lake Baikal		Other Baikal 2	34470	25791	478.75	358.208	T
SRR3467102	SRR3467102.opsins.sam	0	14750		Dorogostaiskia parasitica	20.4	0	361.52	100	Lake Baikal		Other Baikal 2	6841	7917	167.672	194.044	T
SRR5109804	SRR5109804.opsins.sam	9	4404		Gammarus chevreuxi	25.8	0.174419	85.3488	101	Europe		European	1127	3375	21.8411	65.407	T
SRR5576331	SRR5576331.opsins.sam	9	4388		Gammarus minus	20.8	0.216346	105.481	100	Europe		G. minus	3751	637	90.1683	15.3125	T
SRR5576332	SRR5576332.opsins.sam	8	3938		Gammarus minus	19.6	0.204082	100.459	100	Europe		G. minus	3486	452	88.9286	11.5306	T
SRR5576333	SRR5576333.opsins.sam	8	5287		Gammarus minus	19.8	0.20202	133.51	100	Europe		G. minus	4750	537	119.949	13.5606	T
SRR5576334	SRR5576334.opsins.sam	14	3985		Gammarus minus	20.4	0.343137	97.6716	100	Europe		G. minus	3651	334	89.4853	8.18627	T
SRR5576335	SRR5576335.opsins.sam	3	1502		Gammarus minus	20.1	0.0746269	37.3632	100	Europe		G. minus	1216	286	30.2488	7.11443	T
SRR5576336	SRR5576336.opsins.sam	4	1855		Gammarus minus	23.8	0.0840336	38.9706	100	Europe		G. minus	761	175	15.9874	3.67647	F
SRR5576337	SRR5576337.opsins.sam	5	1170		Gammarus minus	22.6	0.110619		100	Europe		G. minus	1526	329	33.7611	7.27876	T
SRR5576338	SRR5576338.opsins.sam	0	608		Gammarus minus	20.9	0		100	Europe		G. minus	529	79	12.6555	1.88995	T
SRR8089730	SRR8089730.opsins.sam	49	19709		Gammarus wautieri	40.1	0.610973		150	Europe		European	5283	14426	65.8728	179.875	T
SRR8089732	SRR8089732.opsins.sam	0	1377		Echinogammarus berilloni	40.2	0		150	Europe		European	4	1373	0.0497512	17.0771	F
SRR8089734	SRR8089734.opsins.sam	16	1170		Marinogammarus marinus	42.5	0.188235		150	Europe		European	43	1133	0.505882	13.3294	F
SRX1736878	SRX1736878.opsins.sam	2	3045		Gammarus lacustris	8.2	0.121951		100	Baikal region		G. lacustris	508	2537	30.9756	154.695	T
SRX3651990	SRX3651990.opsins.sam	4	2677		Gammarus lacustris	23.5	0.0851064		150	Tibet		G. lacustris	615	2062	13.0851	43.8723	T
SRX3651991	SRX3651991.opsins.sam	0	5103		Gammarus lacustris	23.2	0		150	Tibet		G. lacustris	1329	3774	28.6422	81.3362	T
SRX3651992	SRX3651992.opsins.sam	0	1199		Gammarus lacustris	23.3	0		150	Tibet		G. lacustris	269	930	5.77253	19.9571	T
SRX3655180	SRX3655180.opsins.sam	0	13036		Gammarus pisinnus	29.7	0		150	Tibet		Gammarus pisinnus	5623	7413	94.6633	124.798	F
SRX3655181	SRX3655181.opsins.sam	0	11612		Gammarus pisinnus	26.2	0		150	Tibet		Gammarus pisinnus	5559	6053	106.088	115.515	F
SRX3655182	SRX3655182.opsins.sam	0	6630		Gammarus pisinnus	27.1	0		150	Tibet		Gammarus pisinnus	2642	3988	48.7454	73.5793	F
SRX4916610	SRX4916610.opsins.sam	97	13650		Gammarus pulex	42.7	1.13583		150	Europe		European	6759	6891	79.1452	80.6909	T
SRX4916611	SRX4916611.opsins.sam	59	8062		Gammarus pulex	42.1	0.700713		150	Europe		European	2989	5073	35.4988	60.2494	T
SRX4916612		46										European	5285	4591			F
SRX4916613	SRX4916613.opsins.sam	77	4679		Gammarus fossarum	39.2	0.357143		150	Europe	truncated?	European	6553	10598	23.3801	36.301	T
SRX4916614	SRX4916614.opsins.sam	60	24406		Gammarus fossarum	42.6	0.704225		150	Europe		European	7506	16900	88.0986	198.357	T
SRX4916615	SRX4916615.opsins.sam	59	2965		Gammarus pulex	9.7	0.927835		150	Europe	truncated?	European	6483	5609	78.299	74.5361	T
SRX4916616	SRX4916616.opsins.sam	34	7868		Gammarus pulex	44.6	0.381166		150	Europe		European	3752	4116	42.0628	46.1435	T
