# Supplementary material for: The diversity of opsins in Lake Baikal amphipods (Amphipoda: Gammaridae)
Source: BMC Ecol Evol. 2021 May 10;21:81. doi: 10.1186/s12862-021-01806-9 (PMC8108468; doi:10.1186/s12862-021-01806-9)
Supplement: Supplementary file 5 — Additional file 5: Text S2. Nucleotide sequences of all discovered putative opsins. [file 12862_2021_1806_MOESM5_ESM.fasta]

>VERL_Talitrus_saltator_GDUJ01_underscore_gi_0_gb_GDUJ01037444.1_.p
ATGACTGCAGGCGTTGTGGCGCTGGTGGGCAACAGTGCAAGTGTGGCCATGTTCTGGCGAAGGGGTAAGAAACTGGCACCAGGAGAGCTCCTACTCATGAACGTCTCCTTCATCAGCCTCCTGCTCGCCGGCTGCTCCTACCCTGCGACCATGGTGTCCCTGTTCTCTCACCGATGGATATTTGGAGACCTCGGTTGTCAAATGTACGGCTTCGTGTGCTACTTCTTGGGCCTCGCTAACATGGCGTCTGTGACGGTGCTCGCACTCGTACGCTACCTCAAGACCTGCTCTCGTACTGCAGGCTCGTGGTTAGGCAACGAGCAAGTCCTCTCCATCATCATTGGGATCTTCATTTTCTCATTTGGCTGGGCCACCATCCCGCTGATGGGGGCTGGTGACTACGACGTCGAGCCCTTCGGCACCTCCTGCACCCTCGACTGGGACAACCCCACTGAAGCTGGCAAAGTGTACCTGGCGGTGACCCTGCTGGTGGTGGTGATGACGCCGACCTTGGTGATGGTGGTGAGCTACGCCCTGCTCCTGTACAGGGTGCGTCAGAACACCCTCAGGTGCCGCCGCGCTGCTGGGGACAGGAAGACCTCATCTCGGTCTGACCTGCAACTGACGGCGATCTCAGTAGCGGTCTGTTTGGGGTTCATCGTTGCCTGGATGCCATACGCCGTGGTGTCCACGCACTATGGCTTACTGGGGGGCCGCAGTCCACCCCCCTACGTGGCCATCGCCCCAGTGCTGCTGGCCAAAAGCTCCTGCGCCTACAACCCCGTTTTTTATGTCTTCATTACCGTCCGCTACCGCCAAGAAATGGCGAAGCTCCTCCCTCAGTTTCTGGCCAAATTACTGCAAAAAGATTCACTCCCCAACAAGAGCAACATGAGTGATTCTCGCCTGGTTCTTCAAACGACAGCTCCAATGACCTCAAAAGCCCTCTTGAGACCTGGCGGCGACTGCGATGAACCAGATCTCCCTTCATATCATGACGAGAACAACGCCTATCCAAATCGAGTCGTTCAATATAAATTTACAACTCAAAGTAACGGAAAAGCTATAGGTGACGTCCATTATGTCCAGACCCATTGTCATAGAGATTCAAATCTCTATGCCTCAATTGGAATTCAATGCGCCGAAGAGCACCTGAAAGAGCTACCAAACTCAACAGAAGCCTCTGCCCAAACCAAAGATGCAATAGCCTTTACCGGAATGTGTTCTCTAACTGAGGAAACGAAATTAAACCAAAATTTTGGAGCAGAGAAAACGAACCTCGTCGACGAAAACGTGGGAGAAAAAGATATCAACCGTCCGTCTCCGCCGAAAACTAAGGCGAGTAAAAAAGAATTCATGTGCACCATCCCTCGACTGAGCAATGCCAGACGACACCCACCTGATCCACCTCAAGTTCATGGTACAAAATACTCTGCAATTATTCGGCGTCGGTCTTCTGCAGAAGGTCTGCGGAGGTGCCGGTCTTGGGACGCAGGGGACGGTGGGATTTTTATGTTGTCAAACCTCGATTTGATGAGCGATCGCAAGCTCAACCCTAAAGAAGTAAATGGGGATCCGTTGAAACTCGTGAGCTTACGAGGAGCAAAACCAAGAGACCGAGGAAAGGGAGCTAAACTAGTCACTTTGATTCTCGCTCAACACCAAGACGATGTTCTTACCGAACTGATAGTG
>LWS_Boeckaxelia_carpenterii_rnaspades_NODE_12104_length_1441_cov_4.175287_g8957_i0.p
ATGGCGTACTGGAACAACCCAGCCAATTTCGTGCCTGAGGGCTATGTGTCAACCAACCCATTCGGCAACTACACCGTTGTGGACACCGCCTCGAAGGAGATCCTCCACATGATCGACCCCCACTGGTACCAGTTTCCTCCCCTTAACCCCATGTGGTACGGCATCCTGGGATTCGTCATCACCATTCTAGGCATCCTCTCCCTTGTGGGCAACATAATCGTCATCTGGGTCTTCATGAACACCAAAAGTCTCCGTTCACCTGCCAATCTGCTCGTGGTGAACCTAGCTTTCTCCGACTTTTGCATGATGACTACCATGTTCCCTCCAATGGTCATCAGCTGTTACTATAGAACGTGGGCATTCAGTGCCTTTTTCTGCGAACTGTACGGTGTCTTCGGTTCCCTGTTTGGCTGCGCTTCCATCTACACTATGATTTTCATAACTCTTGACCGATACAACGTGATCGTGAAGGGAGTGTCCGGTAAACCTCTATCCAGCGGTGGGGCTGCAGCCAGAATTGCGTTTGTGTGGCTCATTTCCACCCTGTGGACAATCGCACCCCTCTTTGGATGGAACCGCTATGTCCCAGAGGGTAACATGACAGCTTGCGGAACTGACTACCTCAGCGATACGTTGCTATCACAGAGCTACCTCTACGCCTACGGGTTCTGGGTCTACTGTCTTCCTCTGATCATCATCATCTACTGCTACGCATACATAGTGTCCGCCGTCTTCGCCCACGAGAAGGGAATGCGCGAGCAGGCCAAGAAGATGGGCGTCAAATCTCTTCGAAACGAAGAAGCACAGGCAACCTCTGCTGAATGCCGACTGGCCAAGGTGGCGTTGATGACCGTCTCGCTGTGGTTCATCGCGTGGACCCCTTACATGGTCATCAACTTCACCGGAATGGTCAACAAGCCCATAATCAGCCCTCTGCTCACCATCTGGAGCTCTCTGTTTGCCAAGGGTAACGCTGTCTACAACCCCATCGTGTACGCCATTAGCCACCCTAGGTACAAGGCTGCCCTAGAGAAGAAGCTGCCCTGCCTCTCCTGCAGTAATGGGGACACCGGCAGCGACGGCGCCTCTGCAACCACCACACAGAGCGAAGCGGCTCCCGAGAAAAGTGAGAGCGCG
>LWS_Boeckaxelia_potanini_rnaspades_NODE_8391_length_1416_cov_211.344550_g6696_i0.p
ATGGCGTACTGGAACAACCCAGCCAATTTCGTGCCTGAGGGCCATGTGTCAACCAACCCATTCGGCAACTACACCGTTGTGGACACCGCCTCGAAGGAGATCCTCCACTTGATCGACCCCCACTGGTACCAGTTTCCTCCCCTCAACCCCATGTGGTACGGCATCCTGGGATTCGTCATCACCATTCTAGGCATCCTCTCCCTTGTGGGCAACGTAATCGTCATCTGGGTCTTCATGAACACCAAAAGTCTCCGTTCACCTGCCAATCTGCTCGTGGTAAACCTAGCTTTCTCCGACTTTTGCATGATGACTACCATGTTTCCTCCAATGGTCATCAGCTGTTACTATAGAACGTGGGCATTCAGTGCCTTTTTCTGCGAACTGTACGGTGTCTTCGGTTCCCTGTTTGGCTGCGCTTCCATCTACACTATGATTTTCATAACTCTTGACCGATACAACGTGATCGTGAAGGGAGTGTCCGGTAAACCTCTATCCAGCGGTGGGGCTGCAGCCAGAATTGCGTTTGTGTGGCTCATTTCCACCCTGTGGACAATCGCACCCCTCTTTGGATGGAACCGCTATGTCCCAGAGGGTAACATGACAGCTTGCGGAACTGACTACCTCAGCGATACGTTGCTATCACACAGCTACCTCTACGCCTACGGGTTCTGGGTCTACTATCTTCCTCTGATCATCATCATCTACTGCTACGCATACATAGTGTCCGCCGTCTTCGCCCACGAGAAGGGAATGCGCGAGCAGGCCAAGAAGATGGGCGTCAAATCTCTTCGAAACGAAGAAGCACAGGCAACCTCTGCTGAATGCCGACTGGCCAAGGTGGCGTTGATGACCGTCTCGCTGTGGTTCATCGCGTGGACCCCTTACATGGTCATCAACTTCACCGGAATGGTCAACAAGCCCATAATCAGCCCTCTGCTCACCATCTGGAGCTCTCTGTTTGCCAAGGGTAACGCTGTCTACAACCCCATCGTGTACGCCATTAGCCACCCTAGGTACAAGGCTGCCCTAGAGAAGAAGCTGCCCTGCCTCTCCTGCAGTAATGGGGACACCGGCAGCGACGGCGCCTCTGCAACCACCACACAGAGCGAAGCGGCTCCCGAGAAAAGTGAGAGCGCG
>LWS_Oxyacanthus_curtus_rnaspades_NODE_6944_length_1432_cov_329.817064_g5334_i0.p
ATGGCGTACTGGAACAACCCAGCCAATTTCGTGCCTGAGGGCCATGTGTCAACCAACCCATTTGGCAACTATACCGTTGTGGACACCGCCTCGAAGGAGATCCTGCACATGATCGACCCCCACTGGTACCAGTTTCCTCCCCTTAACCCCATGTGGTACGGCATTCTGGGATTCGTCATCACCATTCTAGGCATCCTCTCCCTTGTGGGCAACGTGATCGTCATCTGGGTCTTCATGAACACCAAAAGTCTCCGTTCACCTGCCAATCTGCTTGTGGTGAACCTAGCTTTCTCCGACTTTTGCATGATGTCTATCATGTTCCCACCAATGGTCATCAACTGTTACTATAGAACGTGGGCATTCAGTGCCTTGTTCTGCGAATTGTACGGTGTCTTCGGTTCCCTGTTTGGCTGCGCTTCCATCTACAGTATGATTTTCATAACTCTTGACCGATACAACGTGATCGTGAAGGGAGTGGCCGGTAAACCTCTATCCAGCGGTGGGGCTGCAGCCAGAATTGCGTTTGTGTGGCTCCTTTCCACCTTGTGGACAATCGCACCCCTCTTTGGATGGAACCGCTATATCCCAGAGGGTAACATGACAGCTTGCGGAACTGACTACCTCAGCGATACGTTGCTATCACACAGCTACCTCTACGCCTACGGGTTCTGGGTCTACTTCCTTCCTCTGATCATCATCATCTACTGCTACGCATACATAGTGTCCGCCGTCTTCGCCCACGAGAAGGGAATGCGCGAGCAGGCCAAGAAAATGGGCGTCAAATCTCTTCGAAACGAAGAAGCACAGGCAACCTCTGCTGAATGCCGACTGGCCAAGGTTGCGCTGATGACAGTCTCCCTGTGGTTCATCGCGTGGACCCCTTACATGGTCATCAACTTCGCCGGAATGGTCAACAAGCCCATAATCAGCCCTCTGCTGACCATCTGGAGCTCTCTGTTTGCCAAGGGTAACGCTGTCTACAACCCCATCGTGTACGCCATTAGCCACCCTAGGTACAAGGCTGCCCTAGAGAAGAAGCTGCCCTGCCTCTCCTGCAAGAATGGGGACTCCGGCAGCGACGGCGCCTCTGCAACCACCACACAGAGCGAAGCGGCTCCCGAGAAAAGTGAGAGCGCG
>LWS_Oxyacanthus_sowinskii_rnaspades_NODE_8788_length_1465_cov_58.673023_g6548_i0.p
ATGGCGTACTGGAACAACCCAGCCAATTTCGTGCCTGAGGGCCATGTGTCAACCAACCCATTCGGCAACTACACCGTTGTGGACACCGCCTCGAAGGAGATCCTGCACATGATCGACCCCCACTGGTACCAGTTTCCTCCCCTTAACCCTATGTGGTACGGCATCCTGGGATTTGTCATCACCATTATGGGCATCCTTTCTCTTGTGGGCAACATGATCGTCATCTGGGTCTTCATGAACACCAAAAGTCTCCGTTCACCTGCCAATCTGCTCGTGGTGAACCTAGCTTTCTCCGACTTTTGCATGATGTGTATCATGTTCCCACCAATGGTCATCAACTGTTACTATAGAACGTGGGCATTCAGTGCCTTGTTCTGCGAACTGTACGGTGCCTTCGGTTCCCTGTTTGGCTGCGCTTCCATCTACAGTATGATTTTCATAACTCTTGACCGATACAACGTGATCGTGAAGGGAGTGTCCGGTAAACCTCTATCCAACGGTGGGGCTGCAGCCAGAATTGCGTTTGTGTGGCTCCTTTCCACCCTGTGGACAATCGCACCCCTCTTTGGATGGAACCGCTATATCCCAGAGGGTAACATGACAGCTTGCGGAACTGACTACCTCAGCGATACGTTGCTATCACACAGCTACCTCTACGCCTATGGGTTCTGGGTCTACTACCTTCCTCTGATCATCATCATCTACTGCTACGCATACATAGTGTCCGCCGTCTTCGCCCACGAGAAGGGAATGCGCGAGCAGGCCAAGAAGATGGGCGTCAAATCTCTTCGAAACGAAGAAGCACAGGCAACCTCTGCTGAATGCCGACTGGCCAAGGTGGCACTGATGACCGTCTCGCTGTGGTTCATCGCGTGGACCCCTTACATGGTCATCAACTTCGCCGGAATGGTCAACAAGCCCATAATCAGCCCTCTGCTGACCATCTGGAGCTCTCTGTTTGCCAAGGGTAACGCTGTCTACAACCCCATCGTGTACGCCATTAGCCACCCTAGGTACAAGGCTGCCCTAGAGAAGAAGCTGCCCTGCCTCTCCTGCAAGAATGGAGACTCCGGCAGCGACGGCGCCTCTGCAACCACCACACAGAGCGAAGCGGCTCCCGAGAAAAGTGAGAGCGCG
>LWS_Acanthogammarus_godlewskii_rnaspades_NODE_8516_length_1425_cov_1297.867006_g6351_i0.p
ATGGCGTACTTTAACAACCCAGCCAATTTTGCGCCTGAGGGCCATGTGTCAACCAACCCATTCGGCAACTACACCGTTGTGGACACCGCCTCGAAGGAGATCCTCCACCTGATCGACCCCCACTGGTACCAGTTTCCTCCCCTTAACCCCATGTGGTACGGCATCCTGGGATTCGTCATCACCATTCTAGGCATCCTCTCCCTTGTGGGCAACGTCATCGTCATCTGGGTCTTCATGAACACCAAAACTCTCCGTTCACCTGCCAATCTGCTCGTGGTGAACCTAGCTTTCTCCGACTTTTGCATGATGACGATCATGTTCCCAGCAATGGTCATCAGCTGTTACTATAGAACGTGGGCATTCAGTGCCTTCTTCTGCGAACTGTACGGTGCCTTCGGTTCCCTGTTTGGCTGCGCTTCCATCTACACTATGGTTTTCATAACGCTTGACCGATACAACGTGATCGTGAAGGGTGTGTCCGGTAAACCTCTATCCAGCGGTGGGGCTGCAGCCAGAATTGCGTTTTTGTGGATCCTTTCCACCCTGTGGACAATCGCACCCCTCTTTGGATGGAACCGCTATGTCCCAGAGGGTAACATGACAGCTTGCGGAACTGACTACCTCACCGATACGTGGTTATCACACAGCTACCTATACGCCTACGGGTTCTGGGTCTACTACCTTCCTCTGATTATCATCATCTACTGCTACTCATACATAGTGTCCGCCGTCTTCGCCCACGAGAAGGGAATGCGCGAGCAGGCCAAGAAGATGGGCGTCAAATCTCTTCGAAACGAAGAAGCACAGGCAACCTCTGCTGAATGCCGACTGGCCAAGGTGGCACTGATGACCGTCTCGCTGTGGTTCATCGCGTGGACCCCTTACATGGTCGTCAACTTCGCCGGAATGATCAACAAGCCCATAATCAGCCCTCTGCTGACCATCTGGTGCTCTCTGTTTGCCAAGGGTAATGCTGTCTACAACCCCATCGTGTACGCCATTAGCCACCCTAGGTACAAGGCTGCCCTAGAGAAGAAGCTGCCCTGCCTCTCCTGCAGCAATGGGGACTCCGGCAGCGACGGCGCCTCTGCAACCACCACTCAAAGCGAAGCGGCTCCCGAGAAAAGTGAGAGCGCG
>LWS_Carinurus_bicarinatus_rnaspades_NODE_13407_length_1413_cov_114.502933_g9807_i0.p
ATGGCGTACTGGAACAACCCAGCCAATTTCGTGCCTGAGGGCCATGTGTCAACCAACCCATTCGGCAACTACACCGTTGTGGACACCGCCTCGAAGGAGATCCTCCACATGATCGACCCCCACTGGTACCAGTTTCCTCCCCTTAACCCCATGTGGTACGGCATCCTGGGATTCGTCATCACCATTCTAGGCATCCTCTCCCTTGTGGGCAACGTGATCGTCATCTGGGTCTTCATGAACACCAAAAGTCTCCGGTCACCCGCCAATCTGCTCGTGGTGAACCTAGCTTTCTCCGACTTTTGCATGATGACGACCATGTTCCCACCAATGGTCATCAGCTGTTACTATAGAACGTGGGCATTCAGTGCCTTCTTCTGCGAACTTTACGGTGTCTTCGGTTCCCTGTTTGGCTGCGCTTCCATCTACACTATGGTTTTCATAACGCTTGACCGATACAACGTGATCGTGAAGGGAGTGTCCGGTAAACCTCTATCCAGCGGTGGGGCTGCAGCCAGAATTGCGTTTGTGTGGCTCCTTTCCATCCTGTGGACAATCGCACCCCTCTTTGGATGGAACCGCTATGTCCCAGAGGGTAACATGACAGCTTGCGGAACTGACTACCTCACCGATACGTTGCTATCACACAGCTACCTCTTCGCCTACGGGTTCTGGGTCTACTACCTTCCTCTGATCATCATCATCTACTGCTACACATACATAGTGTCCGCCGTCTTCGCCCACGAGAAGGGAATGCGCGAACAGGCCAAGAAGATGGGAGTTAAATCTCTTCGAAACGAAGAAGCACAGGCAACCTCTGCTGAATGCCGACTGGCCAAGGTGGCGCTGATGACAGTCTCGCTGTGGTTCATCGCGTGGACCCCTTACATGGCCATCAACTTCGCCGGAATGGTCAACAAGCCCATGATCAGCCCCTTGCTGACCATCTGGAGCTCTCTGTTTGCCAAGGGGAACTCTGTCTACAACCCCATCGTGTACGCCATTAGCCACCCTAGGTACAAGGCTGCCCTAGAGAAGAAGCTGCCCTGCCTCTCCTGCAACAATGGGGACTCGGGCAGTGACAGCGCCTCTGCAACCACCACTCAAAGCGAAGCGGCTCCCGAGAAAAGTGAGAGCGCG
>LWS_Eulimnogammarus_cruentus_rnaspades_NODE_11299_length_1460_cov_5.200567_g8041_i1.p
ATGTTGGCGGGAAAAAGATTTAGTTTTGGTGCAGTGCCCATCACTGGGAGTCGTCGTAAGGCATCATCCCAACAAATGGGATTAGTGGCTGCCTTGCACCAGCTGGCTTCTCTCCCATGCACAGCGGTCACGTTAAACCTAAAGATGGCGTACTGGAACAACCCAGCCAATTTCGTGCCTGAGGGCCATGTGTCAACCAACCCATTCGGCAATTACACCGTTGTGGACACTGCCTCGAAGGAGATCCTCCACATGATCGACCCCCACTGGTACCAGTTTCCTCCCCTTAACCCCATGTGGTACGGCATCCTGGGATTCGTCATCACCATTCTAGGCATCCTCTCTCTTGTGGGCAACGTGATCGTCATCTGGGTCTTCATGAACACCAAAAGCCTCCGGTCACCCGCCAATTTGCTCGTGGTGAACCTAGCTTTCTCCGACTTTTGCATGATGGGGACCATGTTCCCACCAATGGTCATCAGCTGTTACTATAGAACGTGGGCATTCAGTGCCTTTTTCTGCGAACTTTACGGTGCCTTCGGTTCCCTGTTTGGCTGCGCTTCCATCTACACTATGGTTTTCATAACGCTTGACCGATACAACGTGATCGTGAAGGGAGTGTCCGGTAAACCTCTATCCAGCGGTGGGGCTGCAGCCAGAATTGCGTTCGTGTGGCTCCTTTCCCTCCTGTGGACAATCGCACCCCTGTTTGGATGGAACCGCTATGTCCCAGAGGGTAACATGACAGCTTGCGGAACTGACTACCTCAGCGATACGTTGCTATCACACAGCTACCTCTACGCCTACGGGTTCTGGGTCTACTACCTTCCTCTGATCATCATCATCTACAGCTACACATACATAGTGTCCGCCGTCTTCGCCCACGAGAAGGGAATGCGCGAGCAGGCCAAGAAGATGGGCGTCAAATCTCTCCGAAACGAAGAAGCACAGGCAACCTCTGCTGAATGCCGACTGGCCAAGGTGGCGCTGATGACCGTCTCGCTGTGGTTCATCGCGTGGACCCCTTACATGGCCATCAACTTCGCCGGAATGATCAACAAGCCCATGATCAGCCCCTTGCTGACCATCTGGAGCTCTCTGTTTGCCAAGGGTAACGCTGTCTACAACCCCATCGTGTACGCCATTAGCCACCCTAGGTACAAGGCTGCCCTAGAGAAGAAGCTGCCCTGCCTCTCCTGCAAGAATGGGGACACCGGCAGCGACAGCGCCTCTGCAACCACCACTCAAAGCGAAGCGGCTCCCGAGAAAAGCGAGAGCGCC
>LWS_Eulimnogammarus_verrucosus_T285_TRINITY_DN94_c0_g2_i1.p
ATGGCGTATTGGAACAACCCAGCTAATTTCGTGCCTGAGGGCCATGTGTCAACCAACCCATTCGGCAACTACACCGTTGTGGACACGGCCTCGAAGGAGATCCTCCACATGATCGATCCCCACTGGTACCAGTTTCCTCCCCTTAACCCCATGTGGTACGGCATCCTGGGATTCGTCATCACCATTCTAGGCATCCTCTCTCTTGTGGGCAACATCATCGTTATCTGGGTCTTCATGAACACCAAAAGTCTCCGGTCACCAGCCAATCTGCTCGTTGTGAACCTAGCTTTCTCCGACTTTTGCATGATGACGACCATGTTCCCACCAATGGTCATCAACTGTTACTATAGAACTTGGGCATTCAGTGCCTTGTTCTGCGAACTTTACGGTGTCTTCGGTTCCCTGTTTGGCTGCGCTTCCATCTACAGTATGATTTTCATAACTCTTGACCGATACAACGTGATCGTGAAGGGAGTGTCCGGTAAACCTCTATCCAGCGGTGGGGCTGCAGCCAGAATTGCGTTCGTGTGGCTCCTTTCCCTCCTTTGGACAATTGCACCCCTGTTTGGATGGAACCGCTATGTCCCAGAAGGTAACATGACAGCTTGCGGAACTGACTACCTCAGCGATACGTTGCTATCACAAAGCTACCTCTACGCCTACGGGTTCTGGGTCTACTACCTTCCTCTGATCATCATCGTCTACTGCTACACATACATAGTGTCCGCCGTCTTCGCCCACGAGAAGGGAATGCGCGAGCAGGCCAAGAAGATGGGAGTCAAGTCTCTCCGAAACGAAGAAGCGCAGGCAACCTCTGCTGAATGCCGACTGGCCAAGGTGGCCCTGATGACCGTCTCGCTGTGGTTTATCGCGTGGACCCCTTACATGGCCATCAACTTCGCCGGAATGGTAAACAAGCCCATAATCAGCCCCTTGCTGACCATCTGGAGCTCTCTGTTTGCCAAGGGTAACGCTGTCTACAACCCCATCGTGTACGCCATTAGCCACCCTAGGTACAAGGCTGCCCTAGAGAAGAAGCTGCCCTGCCTCTCCTGCAAGAATAGTGACTCCGGCAGCGACAGCGCCTCTGCAACCACCACTCAAAGCGAAGCTGCTCCCGAGAAAAGCGAGAGCGCC
>LWS_Eulimnogammarus_viridulus_T285_TRINITY_DN56_c0_g1_i1.p
ATGGCGTACTGGAACAACCCAGCCAATTTCGTGCCTGAGGGCGGTGTGTCGACCAACCCATTCGGCAATTACACCGTTGTGGACACGGCCTCGAAGGAGATCCTCCACATGATCGATCCCCACTGGTACCAGTTTCCTCCCCTTAACCCCATGTGGTACGGCATCCTGGGATTCGTCATCACCATTCTAGGCATCCTCTCTCTTGTGGGCAACATCATCGTTATCTGGGTCTTCATGAACACTAAAAGTCTCCGGTCACCCGCCAATCTGCTCGTGGTGAACCTAGCTTTCTCCGACTTTTGCATGATGACGACCATGTTCCCACCAATGGTCATCAACTGTTACTATAGAACGTGGGCATTCAGCGCCTTGTTCTGCGAACTTTACGGTGTCTTCGGTTCCCTGTTTGGCTGCGCTTCCATCTACAGTATGATTTTCATAACTCTTGACCGATACAACGTGATCGTGAAGGGAGTGTCCGGTAAACCTCTATCCAGCGGTGGGGCTGCAGCCAGAATTGCGTTCGTATGGCTCCTTTCCCTCCTGTGGACAATCGCACCCCTGTTTGGATGGAACCGCTATGTCCCAGAGGGTAACATGACAGCTTGCGGAACTGACTACCTTAGCGATACGTTGCTATCACAAAGCTACCTCTACGCCTACGGGTTCTGGGTCTACTACCTTCCTCTGATCATCATCATCTACTGCTACTCATACATAGTGTCCGCTGTCTTCGCCCACGAGAAGGGTATGCGCGAACAGGCCAAGAAGATGGGAGTCAAATCTCTCCGAAACGAAGAAGCTCAGGCAACCTCTGCTGAATGCCGACTGGCCAAGGTGGCCCTGATGACCGTCTCGCTGTGGTTCATCGCGTGGACCCCTTACATGGCCATCAACTTCGCCGGAATGGTCAACAAGCCCATTATCAGCCCATTGCTGACCATCTGGAGCTCTCTGTTTGCCAAGGGTAACGCTGTCTACAACCCCATCGTGTACGCCATTAGCCACCCTAGGTACAAGGCTGCCCTAGAGAAGAAGCTGCCCTGCCTGTCCTGCAAGAATGGGGACACCGGCAGCGACAGCGCCTCTGCAACCACCACTCAAAGCGAAGCTGCTCCCGAGAAAAGCGAAAGCGCC
>LWS_Eulimnogammarus_vittatus_T285_TRINITY_DN41_c0_g1_i1.p
ATGGCGTACTGGAACAACCCAGCCAATTTCGTGCCTGAGGGCGGTGTGTCGACCAACCCATTCGGCAATTACACCGTTGTGGACACGGCCTCGAAGGAGATCCTCCACATGATCGATCCCCACTGGTACCAGTTTCCTCCCCTTAACCCCATGTGGTACGGCATCCTGGGATTCGTCATCACCATTCTAGGCATCCTCTCTCTTGTGGGCAACATCATCGTTATCTGGGTCTTCATGAACACCAAAAGTCTCCGGTCACCCGCCAATCTGCTCGTGGTGAACCTAGCTTTCTCCGACTTTTGCATGATGACGACCATGTTCCCACCAATGGTCATCAACTGTTACTATAGAACGTGGGCATTCAGCGCCTTGTTCTGCGAACTTTACGGTGTCTTCGGTTCCCTGTTTGGCTGCGCTTCCATCTACAGTATGATTTTCATAACTCTTGACCGATACAACGTGATCGTGAAGGGAGTGTCCGGTAAACCTCTATCCAGCGGTGGAGCTGCAGCCAGAATTGCGTTCGTGTGGCTCCTTTCCCTCCTGTGGACAATCGCACCCCTGTTTGGATGGAACCGCTATGTCCCAGAGGGTAACATGACAGCTTGCGGAACTGACTACCTTAGCGATACTTTGCTATCACAAAGCTACCTCTACGCCTACGGGTTCTGGGTCTACTACCTTCCTCTGATCATCATCATCTACTGCTACTCATACATAGTGTCCGCCGTCTTCGCCCACGAGAAGGGAATGCGCGAACAGGCCAAGAAGATGGGAGTCAAATCTCTCCGAAACGAAGAAGCTCAGGCAACCTCTGCTGAATGCCGACTGGCCAAGGTGGCCCTGATGACCGTCTCGCTGTGGTTCATCGCGTGGACCCCTTACATGGCCATCAACTTCGCCGGAATGGTCAACAAGCCCATTATCAGCCCATTGCTGACCATCTGGAGCTCTCTGTTTGCCAAGGGTAACGCTGTCTACAACCCCATCGTGTACGCCATTAGCCACCCTAGGTACAAGGCTGCCCTAGAGAAGAAGCTGCCCTGCCTCTCCTGCAAGAATGGAGACACCGGCAGCGACAGCGCCTCTGCAACCACCACTCAAAGCGAAGCTGCTCCAGAGAAAAGCGAAAGCGCC
>LWS_Eulimnogammarus_cyaneus_GHHW01_underscore_gi_0_gb_GHHW01005817.1_.p
ATGCTAGTATGTCTGCCACTATACTGTGATTGTATGCCTTCCGACCGGCATCAAAGCCCCGCTTTCGAGATGGCGTACTGGAACAACCCAGCCAATTTCGTGCCTGAGGGCCATGTGTCAACCAACCCATTCGGCAATTACACCGTTGTGGACACCGCCTCGAAGGAGATCCTCCACTTGATCGACCCCCACTGGTACCAGTTTCCTCCCCTTAACCCCATGTGGTACGGCATCCTGGGATTCGTCATCACCATTCTAGGCATCCTCTCCCTTGTGGGCAACGTGATCGTCATCTGGGTCTTCATGAACACCAAAAGTCTCCGGTCACCCGCCAATCTGCTCGTGGTGAACCTAGCTTTCTCCGACTTTTGCATGATGACGACCATGTTCCCAGCAATGGTCATCAGCTGTTACTATAGAACGTGGGCATTCAGTGCCTTTTTCTGCGAACTTTACGGTGCCTTCGGTTCCCTGTTTGGCTGCACTTCCATCTACACTATGGTTTTCATAACGCTTGACCGATACAACGTGATCGTGAAGGGAGTGTCCGGTAAACCTCTATCCAGCGGTGGGGCTGCAGCCAGAATTGCGTTTGTGTGGATCCTTTCCCTCCTGTGGACAATCGCACCCCTCTTTGGATGGAACCGCTATGTCCCAGAGGGTAACATGACAGCTTGCGGAACTGACTACCTCACCGATACGTTGCTATCACACAGCTACCTCTACGCCTACGGGTTCTGGGTCTACTACCTTCCTCTGATCATCATCATCTACAGCTATACATACATAGTGTCCGCCGTCTTCGCCCACGAGAAGGGAATGCGCGAGCAGGCCAAGAAGATGGGTGTCAAATCTCTTCGAAACGAAGAAGCACAGGCAACCTCTGCTGAATGCCGACTGGCCAAGGTGGCGCTGATGACCGTCTCGCTGTGGTTCATCGCGTGGACCCCCTACATGGTCATCAACTTCATCGGAATGATCAACAAGCCCATGATCAGCCCCTTGCTGACCATCTGGAGCTCTCTGTTTGCCAAGGGTAACGCTGTCTACAACCCCATCGTGTACGCCATTAGCCACCCTAGGTACAAGGCTGCCCTAGAGAAGAAGCTGCCCTGCCTCTCCTGCAAGAACGGAGACACGGGCAGCGACAGCGCCTCTACAACCACCACTCAAAGCGAAGCGGCTCCCGAGAAAAGCGAGAGCGCC
>LWS_Eulimnogammarus_marituji_rnaspades_NODE_12790_length_1497_cov_730.195442_g9071_i0.p
ATGGCGTACTGGAACAACCCAGCCAATTTCGCGCCTGAGGGCCATGTGTCAACCAACCCATTCGGCAATTACACCGTTGTGGACACCGCCTCGAAGGAGATCCTCCACTTGATCGACCCCCACTGGTACCAGTTTCCTCCCCTTAACCCCATGTGGTACGGCATCCTGGGATTCGTCATCACCATTTTTGGAATCCTCTCCCTTGTGGGCAACATGATCGTCATCTGGGTCTTCATGAACACCAAAAGTCTCCGGTCACCCGCCAATCTGCTCGTGGTCAACCTAGCTTTCTCTGACTTTTGCATGATGGCGACGATGTTCCCACCAATGGTCACCAGCTGTTACTATAGAACGTGGGCATTCAGTGCCTTTTTCTGCGAACTTTACGGTGCCTTCGGTTCCCTGTTTGGCTGCACTTCCATCTACACTATGGTTTTCATAACGCTTGACCGATACAACGTGATCGTGAAGGGAGTGTCCGGTAAACCTCTAACCAGCGGTGGGGCTGCAGCCAGAATTGCGTTTGTGTGGATCCTTTCCATCCTGTGGACAATCGCACCCCTCTTTGGATGGAACCGCTATGTCCCAGAGGGTAACATGACAGCTTGCGGAACTGACTACCTCACCGATACGTTGCTATCACACAGCTACCTCTACGCCTACGGGTTCTGGGTGTACTACCTTCCTCTGATCATCATCATCTACAGCTACACATACATAGTGTCCGCCGTCTTCGCCCACGAGAAGGGAATGCGCGAGCAGGCCAAGAAGATGGGTGTCAAATCTCTTCGAAACGAAGAAGCACAGGCAACCTCTGCTGAATGCCGACTGGCCAAGGTGGCGTTGATGACAGTCTCGCTGTGGTTCATCGCATGGACCCCTTACATGGTCATCAACTTCGCCGGAATGATCAACAGGCCCATGATCAGCCCCTTGCTGACCATCTGGAGCTCTCTGTTTGCCAAGGGTAACGCTGTCTACAACCCCATCGTGTACGCCATTAGCCACCCTAGGTACAAGGCTGCCCTAGAGAAGAAGCTGCCCTGCCTCTCCTGCAAGGGTGGGGACACCGGCAGCGACAGCGCCTCTGCAACCACCACTCAAAGCGAAGCGGCTCCCGAGAAAAGCGAGAGCGCC
>LWS_Eulimnogammarus_messerschmidtii_T285_TRINITY_DN92_c0_g1_i1.p
ATGGCGTACTGGAACAACCCAGCCAATTTCGTGCCTGAGGGCCATGTGTCAACCAACCCATTCGGAAATTACACCGTTGTGGACACCGCCTCGAAGGAGATCCTCCACTTGATCGATCCCCACTGGTACCAGTTTCCTCCCCTTAACCCCATGTGGTACGGCATCCTGGGATTCGTCATCACCATTTTTGGAATCCTCTCCCTTGTGGGCAACGTGATCGTCATCTGGGTCTTCATGAACACCAAAAGTCTCCGGTCACCCGCCAATCTGCTCGTGGTGAACCTAGCTCTCTCCGACTTTTGCATGATGTCGACCATGTTCCCACCAATGGTCATCAGCTGTTACTATAGAACGTGGGCATTCAGTGCCTTTTTCTGCGAACTTTACGGTGCCTTCGGTTCCCTGTTCGGCTGCACTTCCATCTACACTATGGTTTTCATAACGCTTGACCGATACAACGTGATCGTGAAGGGAGTGTCCGGTAAACCTCTAACCAGCGGTGGGGCTGCAGCCAGAATTGCGTTTGTGTGGATCCTTTCCATCCTGTGGACAATCGCACCTCTCTTTGGATGGAACCGCTATGTCCCAGAGGGTAACATGACGGCCTGTGGAACTGACTACCTCACCGATACGTTGCTATCACACAGCTACCTCTACGCCTACGGGTTCTGGGTCTACTACCTTCCTCTGATCATCATCATCTACAGCTACACATACATAGTGTCCGCCGTCTTCGCCCACGAGAAGGGAATGCGCGAGCAGGCCAAGAAGATGGGTGTCAAATCTCTTCGAAACGAAGAAGCACAGGCAACCTCTGCTGAATGCCGACTGGCCAAGGTGGCGCTGATGACCGTCTCGCTGTGGTTCATCGCGTGGACCCCTTACATGGCCATCAACTTCGCCGGAATGATCAACAGGCCCATAATCAGCCCCTTGCTGACCATCTGGAGCTCTCTATTTGCCAAGGGTAACGCTGTCTACAACCCCATCGTGTACGCCATTAGCCACCCTAGGTACAAGGCTGCCCTAGAGAAGAAGCTGCCCTGCCTCTCCTGCAAGAACGGGGACACGGGCAGCGACAGCGCCTCTGCAACCACCACTCAAAGCGAAGCGGTTCCCGAGAAAAGCGAGAGCGCC
>LWS_Pachyschesis_branchialis_rnaspades_NODE_14762_length_1387_cov_14.541106_g11357_i0.p
ATGGTGTACTGGAACAACCCAGCCAATTTCGTGCCTGAGGGCCATGTGTCAACCAACCCATTCGGCAATTACACCGTTGTGGACACCGCCTCGAAGGAGATCCTCCACTTGATCGACCCCCACTGGTACCAGTTTCCTCCTCTTAACCCCATGTGGTACGGCATCCTGGGATTCGTCATCACCATTCTAGGTATCCTCGCCCTTGTGGGCAACATGATCGTCATCTGGGTCTTCATGAACACCAAAAGCCTCCGGTCACCCGCCAATCTGCTCGTGGTGAACCTAGCTTTCTCAGACTTTTGCATGATGACGGCCATGTTCCCAGCAATGGTCATCAGCTGTTACTATAGAACGTGGGCATTCAGTGCCTTCATCTGCGAACTGTACGGTGGCTTCGGTTCCTTGTTTGGCTGCATTTCCATCTACACTATGGTTTTAATAACGCTTGACCGATACAACGTGATCGTGAAGGGAGTGTCCGGTAAACCTCTATCCAACAGTGGGGCTGCAGCCAGACTTGCGTTTGTGTGGATCATTTCCACCCTGTGGACAATCGCACCCCTTTTTGGATGGAACCGCTATGTCCCAGAGGGTAACATGACAGCTTGCGGAACTGACTACCTAACCGATACGTTGCTATCACACAGCTACCTCTACGCCTACGGGTTCTGGGTCTACTACATTCCTCTGATCATCATCATCTACTGCTACACATACATAGTATCCGCCGTCTTCGCCCACGAGAAGGGAATGCGCGAGCAGGCCAAGAAGATGGGTGTCAAATCTCTTCGAAACGAAGAAGCACAGGCAACCTCTGCTGAATGCCGACTGGCCAAGGTGGCGCTTATGACCGTCTCGCTGTGGTTCATCGCGTGGACCCCTTACATGGTCATCAACTTCATTGGGATGGTCAACAAGCCCATGGTCAGCCCCTTGCTAACCATCTGGAGCTCTCTGTTTGCCAAGGGTAACGCTGTCTACAACCCCATCGTGTACGCCATTAGCCACCCTAGGTACAAGGCTGCCCTAGAGAAGAAGCTGCCCTGCCTCTCCTGCACGAACGGGGACACTGGCAGCGACAACGCCTCTGCAACCACCACTCAAAGTGAAGCGGCTCCCGAGAAAAGCGAGAGCGCC
>LWS_Eulimnogammarus_sp._gam16.4_T285_TRINITY_DN3_c0_g1_i1.p
ATGGCGTACTGGAACAACCCAGCCAATTTCGTGCCTGAGGGCCATGTGTCAACCAACCCATTCGGGAACTACACCGTTGTGGACACCGCCTCGAAGGAGATCCTCCACTTGATCGACCCCCACTGGTACCAGTTTCCTCCCCTTAACCCCATGTGGTACGGCATCCTGGGATTCGTCATCACCATTTTTGGAATCCTCTCTCTTGTGGGCAACGTGATCGTCATCTGGGTCTTCATGAACACCAAAAGTCTCCGGTCACCCGCCAATCTGCTCGTGGTGAACCTAGCTTTCTCCGACTTTTGCATGATGACGATCATGTTCCCAGCAATGGTCATCAGCTGTTACTATAGAACTTGGGCATTCAGTGCCTTTTTCTGCGAACTTTACGGTGCCTTCGGTTCCCTGTTTGGCTGCGCTTCAATCTACACTATGGTTTTCATAACGCTTGACCGATACAACGTGATCGTGAAGGGAGTGTCCGGTAAACCTCTATCCAACGGTGGGGCTGCAGCCAGAATTGCGTTTGTGTGGATCCTTTCCACCCTGTGGACAATCGCACCCCTCTTTGGATGGAACCGCTATGTCCCAGAGGGTAACATGACAGCTTGCGGAACTGACTACCTCACCGATACGTTGCTATCACACAGCTACCTTTACGCCTACGGGTTCTGGGTCTACTACCTTCCTCTGATCATCATCATCTACAGCTACACATACATAGTGTCCGCCGTCTTCGCCCACGAGAAGGGAATGCGCGAGCAGGCCAAGAAGATGGGCGTCAAATCTCTCCGAAACGAAGAAGCACAGGCAACCTCTGCTGAATGCCGACTGGCCAAGGTGGCGCTGATGACCGTCTCGCTGTGGTTCATCGCGTGGACCCCTTACATGGCCATCAACTTCGCCGGAATGGTCAACAAGCCCATGATCAGCCCCTTGCTGACCATCTGGAGCTCTCTGTTTGCCAAGGGTAACGCTGTCTACAACCCCATCGTGTACGCCATTAGCCACCCTAGGTACAAGGCTGCCCTAGAGAAGAAGCTGCCCTGCCTCTCATGCAAGAACGGGGACTCCGGCAGCGACAGCGCCTCTGCAACCACCACTCAAAGCGAAGCGGCTCCCGAGAAAAGCGAGAGCGCG
>LWS_Eulimnogammarus_testaceus_T285_TRINITY_DN147_c0_g1_i1.p
ATGGCGTACTGGAACAACCCAGCCAATTTCGTGCCTGAGGGCCATGTGTCAACCAACCCATTCGGCAATTACACCGTTGTGGACACCGCCTCGAAGGATATCCTCCACTTGATCGACCCCCACTGGTACCAGTTTCCTCCCCTTAACCCCATGTGGTACGGCATCCTGGGATTCGTCATCACCATTCTAGGCATCCTCTCCCTTGTGGGCAACGTGATCGTCATCTGGGTCTTCATGAACACCAAAAGTCTCCGGTCACCCGCCAATCTGCTCGTGGTGAACCTAGCTTTCTCCGACTTTTGCATGATGACGACCATGTTCCCAGCAATGGTCATCAGCTGTTACTATAGAACGTGGGCATTCAGTGCCTTTTTCTGCGAACTTTACGGTGCCTTCGGTTCCCTGTTTGGCTGCGCTTCCATCTACACTATGGTTTTCATAACGCTTGACCGATACAACGTGATCGTGAAGGGAGTGTCCGGTAAACCTCTATCCAACGGTGGGGCTGCAGCCAGAATTGCGTTTGTGTGGATCCTTTCCACCCTGTGGACAATCGCACCCCTCTTTGGATGGAACCGCTATGTCCCAGAGGGTAACATGACAGCTTGCGGAACTGACTACCTCACCGATACGTTGCTATCACACAGCTACCTCTACGCCTACGGGTGCTGGGTCTACTACCTTCCTCTGATCATCATCATCTACAGCTACACATACATCGTGTCCGCCGTCTTCGCCCACGAGAAGGGAATGCGCGAGCAGGCCAAGAAGATGGGCGTCAAATCTCTTCGAAACGAAGAAGCACAGGCAACCTCTGCTGAATGCCGACTGGCCAAGGTGGCGCTGATGACCGTCTCGCTGTGGTTCATCGCGTGGACCCCTTACATGGTCATCAACTTCGCCGGGATGGTCAACAAGCCCATTATCAGCCCCTTGCTGACCATTTGGAGCTCTCTGTTTGCCAAGGGTAACGCTGTCTACAACCCCATCGTGTACGCCATTAGCCACCCTAGGTACAAGGCTGCCCTAGAGAAGAAGCTGCCCTGCCTCTCCTGCAAGAACGGGGACTCGGGCAGCGACACCGCCTCTGCAACCACCACTCAAAGCGAAGCGGTTCCCGAGAAAAGCGAGAGCGCG
>LWS_Eulimnogammarus_ussolzewii_T285_TRINITY_DN9_c0_g1_i1.p
ATGGCGTACTGGAACAACCCAGCCAATTTCGTGCCTGAGGGCCATGTGTCAACCAACCCATTCGGCAACTTCACCGTTGTGGACACCGCCTCGAAGGAGATCCTCCACCTGATCGACCCCCACTGGTACCAGTTTCCTCCCCTTAACCCCATGTGGTACGGCATCCTGGGATTCGTCATCACCATTCTAGGCATCCTCTCCCTTGTGGGCAACGTGATCGTCATCTGGGTCTTCATGAACACCAAAAGTCTCCGGTCACCCGCCAATCTGCTCGTGGTGAACCTAGCTTTCTCCGACTTTTGCATGATGACTGCCATGTTCCCAGCAATGGTCATCAGCTGTTACTATAGAACGTGGGCATTCAGTGCCTTGTTATGCGAAGTTTACGGTATCACCGGTTCCCTGTTTGGCTGCGCTTCCATCTACACTATGGTTTTCATAACGCTTGACCGATACAACGTGATCGTGAAGGGAGTGTCCGGTAAACCTCTATCCAGCGGTGGGGCTGCAGCCAGAATTGCGTTTGTGTGGACCCTTTCCATCCTGTGGACAAGCGGACCCCTCTTTGGATGGAACCGCTATGTCCCAGAGGGTAACCTGACAGCTTGCGGAACTGACTACCTCACCGATACGTTGCTATCACACAGCTACCTCTACGCCTACGGGTTCTGGGTCTACTACCTTCCTCTGATCATCATCATCTACTCTTACACATACATAGTGTCCGCGGTCTTCGCCCACGAGAAGGGAATGCGCGAGCAGGCCAAGAAGATGGGCGTCAAATCTCTTCGAAACGAAGAAGCACAGGCAACCTCTGCTGAATGCCGACTGGCCAAGGTGGCGCTGATGACCGTCTCGCTGTGGTTCATCGCGTGGACCCCTTACATGGCCATCAACTTCACCGGAATGGTCAACAAGCCCATCATCAGCCCTCTGCTGACCATCTGGGCCTCTCTGTTTGCCAAGGGTAACGCTGTCTACAACCCCATCGTGTACGCCATTAGCCACCCTAGGTACAAGGCTGCCCTAGAGAAGAAGCTGCCCTGCCTCTCCTGCACGAACGGTGACACGGGCAGCGACAGCGCCTCTGCAACCACCACTCAAAGCGAAGCGGCTCCCGAGAAAAGTGAGAGCGCG
>LWS_Parapallasea_borowskii_rnaspades_NODE_12551_length_1412_cov_225.715334_g8942_i0.p
ATGGCGTACTGGAATAACCCAGCCAATTTCGTGCCTGAGGGCCATGTGTCAACCAACCCATTCGGCAACTACACCGTTGTGGACACCGCCTCGAAGGAGATCCTCCACTTGATCGACCCCCACTGGTACCAGTTTCCTCCCCTTAACCCCATGTGGTACGGCATCCTGGGATTCGTCATCACCATTCAAGGCATCCTCTCCCTTGTGGGCAACGTGATCGTCATCTGGGTCTTCATGAACACCAAAAGTCTCCGGTCACCCGCCAATCTGCTCGTGGTGAACCTAGCTTTCTCCGACTTTTGCATGATGACGAGCATGTTCCCAGCAATGGTCATCAGCTGTTACTACAAAACGTGGGCATTCAGTGCCTTGGCCTGCGAAATGTACGGTGCCACCGGTTCCCTGTTTGGCTGCGCTTCCATCTACACTATGGTTTTCATAACGCTTGACCGATACAACGTGATCGTGAAGGGAGTGGCCGGTAAACCTCTATCCAGCCGTGGGGCTGCAGCCAGAATTGGGTTTTTGTGGCTCGTTTCCATCCTGTGGACAATCGCACCCCTCTTTGGATGGAACCGCTATGTCCCAGAGGGTAACCTGACAGCTTGCGGAACTGACTACCTCACCGATACGTTGCTATCACACAGCTACCTCTACACCTACGGGTTCTGGGTCTACTACCTTCCTCTGATCATCATCATCTACTGCTACACATACATAGTGTCCGCCGTCTTCGCCCACGAGAAGGGAATGCGCGAGCAGGCCAAGAAGATGGGCGTCAAATCTCTTCGAAACGAAGAAGCACAGGCAACCTCTGCTGAATGCCGACTGGCCAAGGTGGCGCTGATGACCGTCTCGCTGTGGTTCATCGCGTGGACCCCTTACATGTCCATCAACCTCGCCGGAATGGTCAACAAGCCCATAATCAGCCCTCTGCTGACCATCTGGAGCTCTCTGTTTGCCAAGGGTAACGCTGTCTGCAACCCCATCGTGTACGCCATTAGCCACCCTAGGTACAAGGCTGCCCTAGAGAAGAAGCTGCCCTGCCTCTCCTGCAACAATGGGGACACGGGCAGCGACAGCGCCTCTGCAACCACCACTCAAAGCGAAGCGGCTCCCGAGAAAAGTGAGAGCGCG
>LWS_Parapallasea_wosnessenskii_rnaspades_NODE_14118_length_1552_cov_60.408516_g10124_i0.p
ATGGCGTACTGGAATAACCCAGCCAATTTCGTGCCTGAGGGCCATGTGTCAACCAACCCATTCGGCAACTACACCGTTGTGGACACCGCCTCGAAGGAGATCCTCCACTTGATCGACCCCCACTGGTACCAGTTTCCTCCCCTTAACCCCATGTGGTACGGCATCCTGGGATTCGTCATCACCATTCTAGGCATCCTCTCCCTTGTGGGCAACGTGATCGTCATCTGGGTCTTCATGAACACCAAAAGTCTCCGGTCACCCGCCAATCTGCTCGTGGTGAACCTAGCTTTCTCCGACTTTTGCATGATGACGAGCATGTTCCCAGCAATGGTCATCAGCTGTTACTATAGAACGTGGGCATTCAGTGCCTTGGCCTGCGAAATGTACGGTGGCACCGGTTCCCTGTTTGGCTGCGCTTCCATCTACACTATGGTTTTCATAACGCTTGACCGATACAACGTGATCGTGAAGGGAGTGGCCGGTAAACCTCTATCCAGCGGTGGGGCTGCAGCCAGAATTGGGTTTTTGTGGCTCGTTTCCATCCTGTGGACAATCGCACCCCTCTTTGGATGGAACCGCTATGTCCCAGAGGGTAACCTGACAGCTTGCGGAACTGACTACCTCACCGATACGTTGCTATCACACAGCTACCTCTACGCCTACGGGTTCTGGGTCTACTACCTTCCTCTGATCATCATCATCTACTGCTACACATACATAGTGTCCGCCGTCTTCGCCCACGAGAAGGGAATGCGCGAGCAGGCCAAGAAGATGGGCGTCAAATCTCTTCGAAACGAAGAAGCACAGGCAACCTCTGCTGAATGCCGACTGGCCAAGGTGGCGCTGATGACCGTCTCGCTGTGGTTCATCGCGTGGACCCCTTACATGGCCATCAACTTCGCCGGAATAGTCAACAAGCCCATAATCAGCCCTCTGCTGACCATCTGGAGCTCTCTGTTTGCCAAGGGTAACGCTGTCTACAACCCCATCGTGTACGCCATTAGCCACCCTAGGTACAAGGCTGCCCTAGAGAAGAAGCTGCCCTGCCTCTCCTGCAACAATGGGGACACGGGCAGCGACAGCGCCTCTGCAACCACCACTCAAAGCGAAGCGGCTCCCGAGAAAAGTGAGAGCACG
>LWS_Macropereiopus_parvus_rnaspades_NODE_15087_length_1557_cov_22.381963_g10228_i0.p
ATGGCGTACTGGAACAACCCAGCCAATTTCGTGCCTGAGGGCCATGCGTCAACCAACCCATTCGGCAATTACACCGTTGTGGACACCGCCTCGAAGGAGATCCTCCACATGATCGACCCCCACTGGTACCAGTTTCCTCCCCTTAACCCCATGTGGTACGGCATCCTGGGATTCGTCATCACCATTCTAGGCATCCTCTCCCTTGTGGGCAACATTACCGTCATCTGGGTCTTCATGAACACCAAAAGTCTCCGTTCACCCGCCAATCTGCTCGTGGTGAACCTGGCTATCTCTGACTTTTGCATGATGACGACCATGTTCCCAGCAATGGTCATCAGCTGTTACTATAGAACGTGGGCATTCAGTGCCTTTTCCTGCGAACTTTACGGTGCCTTCGGTTCCCTGTTTGGCTGCGGTTCCATCTACACTATGGTTTTCATAACGCTTGACCGATACAGCGTGATCGTGAAGGGAGTGTCCGGTAAACCTCTATCCAGGGGTGGGGCTGCAGCCAGAATTGCGTTTGTGTGGCTCTTTTCCTGCCTGTGGACAAGCGCACCCCTCTTTGGATGGAACCGCTATGTCCCAGAGGGTAACTTGACAGCTTGCGGAACTGACTACCTCACCGATACGTTGCTATCACACAGCTACCTCTACGCCTACGGGTTCTGGGTATACTACCTTCCTCTGATCATCATCATCTACTGCTACACATACATAGTGTCCGCCGTCTTCGCCCACGAGAAGGGAATGCGCGAGCAGGCCAAGAAGATGGGCGTCAAATCTCTCCGAAACGAAGAAGCACAGGCAACCTCTGCTGAATGCCGACTGGCCAAGGTGGCGCTGATGACCGTCTCGCTGTGGTTCATCGCGTGGACCCCTTACATGGCCATCAACTTCACCGGAATGGTCAACAAGTCCATGATCAGCCCTTTGCTGACCATCTGGAGCTCTATGCTTGGCAAGGCCAACGCTGTCTACAATCCCATCGTGTACGCCATTAGCCACCCCAGGTACAAGGCGGCCCTAGAGAAGAAGCTTCCCTGCCTCTCCTGCAAGAATGGGGACACGGGTAGCGACAGCGCCTCTGCAACCACCACTCAAAGCGAAGCGGCTCCCGAGAAAAGTGAGAGCGCG
>LWS_Ommatogammarus_albinus_T285_TRINITY_DN23423_c0_g1_i1.p
ATGTCGTACTGGAACAACCCAGCCAATTTCGTGCCTGAGGGCCATGTGTCAACCAACCCATTCGGCAACTACACCGTTGTGGACACCGCCTCGAAGGAGATCCTCCACATGATCGACCCCCACTGGTACCAGTTTCCTCCCCTTAACCCCATGTGGTACGGCATCCTGGGATTCGTCATCACCATTTTTGGAATCCTCTCCCTTGTGGGCAACATGATCGTCATCTGGGTCTTCATGAACACCAAAAGTCTCCGTTCCCCCGCCAATCTGCTCGTGGTGAACCTGGCTGTCTCCGACTTCTGCATGATGACCACCATGTTCCCAGCAATGGTCGTCAGCTGTTACTATAGAACGTGGGCATTCAGTGCCTTTGCCTGCGAAATGTACGGTGTCACCGGTTCCCTGTTTGGCTGCGGTTCCATCTACACTATGGTTTTCATAACGCTTGACCGATACAACGTGATCGTGAAGGGAGTGTCCGGTAAACCTCTAACCAGCGGTGGGGCTGCAGCCAGAATTGCGTTTGTGTGGATCCTTTCCATCCTGTGGACAATCGCACCCCTCTTTGGATGGAACCGCTATGTCCCAGAGGGTAACATGACAGCTTGCGGAACTGACTACCTCACCGATACGTTGCTATCACACAGCTACCTCTACGCCTACGGGTTCTGGGTATACTACCTTCCTCTGATCACCATCATCTACTGCTACTCATACATAGTGTCCGCCGTCTTCGCCCACGAGAAGGGAATGCGCGAGCAGGCCAAGAAGATGGGCGTCAAATCTCTCCGAAACGAAGAAGCGCAGAAGACCTCTGCTGAATGCCGACTTGCTAAGGTTGCGTTGATGACCGTCTCGCTGTGGTTCATCGCGTGGACCCCTTACATGGCCATCAACTTCACCGGAATGGTCAACAAGTCCATGATCAGCCCCTTGCTGACCATCTGGTGCTCTATGCTTGGCAAGGCCAACGCTGTCTACAACCCCATCGTGTACGCCATTAGCCACCCCAAGTACAAGGCTGCCCTAGAGAAGAAGCTGCCCTGCCTCTCCTGCAAGAATGGGGACACGGGCAGCGACACCGCCTCTGCAACCACCACTCAAAGCGAACCGGCTCCCGAGAAAAGTGAGAGCGCG
>LWS_Ommatogammarus_flavus_rnaspades_NODE_16559_length_1449_cov_484.447857_g11810_i0.p
ATGTCGTACTGGAACAACCCATCCAATTTCGTGCCTGAGGGCCATGTGTCAACCAACCCATTCGGCAACTACACCGTTGTGGACACCGCCTCGAAGGAGATCCTCCACATGATCGACCCCCACTGGTACCAGTTTCCTCCCCTTAACCCCATGTGGTACGGCATCCTGGGATTCGTCATCACCATTCTAGGCATCCTCTCCCTTGTTGGCAACATTATCGTCATCTGGGTCTTCATGAACACCAAAAGTCTCCGTTCACCCGCCAATTTGCTCGTGGTGAACCTGGCTGTCTCCGACTTTTGCATGATGACGACCATGTTCCCAGCAATGGTCGTCAGCTGTTACTATAGAACGTGGGCATTCAGTGCCTTTTCCTGCGAACTTTACGGTGTCACCGGTTCCCTGTTTGGCTGCGGTTCCATCTACACTATGGTTTTCATAACGCTTGACCGATACAACGTGATCGTGAAGGGAGTGGCCGGTAAACCTCTGACCAGGGGTGGGGCTGCAGCCAGAATTGCGTTTGTGTGGGTCGTTTCCTGCCTGTGGACAAGCGCACCCCTCTTTGGATGGAACCGCTATGTCCCAGAGGGTAACTTGACAGCTTGCGGAACTGACTACCTCACCGATACGTTTCTATCACACAGCTACCTCTACGCCTACGGGTTCTGGGTATACTACCTTCCTCTGATCATCATCATCTACTGCTACTCGTACATAGTGTCCGCCGTCTTCGCCCACGAGAAGGGAATGCGCGAGCAGGCCAAGAAGATGGGCGTCAAATCTCTCCGAAACGAAGAAGCACAGGCAACCTCTGCTGAATGCCGACTGGCCAAGGTGGCGCTGATGACCGTCTCGCTGTGGTTCATCGCGTGGACCCCTTACATGGCCATCAACTTAACCGGAATGGTCAACAAGTCCATGATCAGCCCCTTGCTGACCATCTGGAGCTCTATGCTTGGCAAGGCCAACGCTGTCTACAACCCCATCGTGTACGCCATTAGCCACCCCAAGTACAAGGCTGCCCTAGAGAAGAAGCTGCCCTGCCTCTCCTGCAAGAATGGGGACACGGGCAGCGACACCGCCTCTGCAACCACCACTCAAAGCGAAGCGGCTCCCGAGAAAAGTGAGAGCGCG
>LWS_Homalogammarus_brandtii_rnaspades_NODE_5497_length_1961_cov_4471.444038_g4129_i0.p
ATGGCGTACTGGAACAACCCAGCCAATTTCGCGCCTGAGGGCCATGTGTCAACCAACCCATTCGGCAACTACACCGTTGTGGACATGGCCTCGAAGGAGATCCTCCACCTGATCGACCCCCACTGGTACCAGTTTCCTCCCCTTAACCCCATGTGGTACGGCATCCTGGGATTCGTCATCACCATTATGGGCATCCTCGCCCTTGTGGGCAACGTGATCGTCATCTGGGTCTTCATGAACACCAAAAGTCCCCGGTCACCCGCCAATCTGCTCGTGGTGAACCTAGCTTTCTCCGACTTTTGCATGATGACGATCATGTTCCCAGCAATGGTCATCAGCTGTTACTATAGAACGTGGGCATTCAGTGTCTTCTTCTGCGAACTTTACGGTGCCTTAGGTTCCCTGTTTGGCTGCGGTTCCATCTACACTATGGTTTTCATAACTCTTGACCGATACAACGTGATCGTGAAGGGAGTGGCCGGTAAACCTCTAACCAACGGTGGGGCTGCAGCCAGAATTGCGTTTTTGTGGACCCTTTCCACCATGTGGACAATCGCACCCCTCTTTGGATGGAACCGCTATGTCCCAGAGGGTAACTTGACAGCTTGCGGAACTGACTACCTCAACGAAACGTGGCTATCACAAAGCTACCTCTACGCCTACGGAACCTGGGTCTACTGCCTTCCTCTGATCATCATCATCTACTGCTACACATACATAGTGTCCGCCGTCTTCGCCCACGAGAAGGGAATGCGCGAGCAGGCCAAGAAGATGGGCGTCAAATCTCTTCGAAACGAAGAATCACAGGCAACCTCTGCTGAATGCCGACTGGCCAAGGTGGCGCTGATGACCGTCTCGCTGTGGTTCATCGCGTGGACCCCTTACATGGTCATCAACTTCGCCGGAATGATCAACAAGCCCATAATCAGCCCTCTGGTGACCATCTGGGCATCTCTGTTTGCCAAGGGTAACGCTGTCTACAACCCCATCGTGTACGCCATTAGCCACCCTAGGTACAAGGCTGCCCTAGAGAAGAAGATGCCCTGCCTCTCCTGCAGTAGGGAATGCGCGAACAGGCCAAGAAGATGGGCGGCAAATCTCTTCGAAACGAAGAATAACAGGCAACCTCTGCTGAATGCCGACTGGCCAAGGTGGCGC
>LWS_Homalogammarus_brandtii_rnaspades_NODE_7490_length_1554_cov_5193.295017_g4129_i1.p
ATGGCGTACTGGAACAACCCAGCCAATTTCGCGCCTGAGGGCCATGTGTCAACCAACCCATTCGGCAACTACACCGTTGTGGACATGGCCTCGAAGGAGATCCTCCACCTGATCGACCCCCACTGGTACCAGTTTCCTCCCCTTAACCCCATGTGGTACGGCATCCTGGGATTCGTCATCACCATTATGGGCATCCTCGCCCTTGTGGGCAACGTGATCGTCATCTGGGTCTTCATGAACACCAAAAGTCCCCGGTCACCCGCCAATCTGCTCGTGGTGAACCTAGCTTTCTCCGACTTTTGCATGATGACGATCATGTTCCCAGCAATGGTCATCAGCTGTTACTATAGAACGTGGGCATTCAGTGTCTTCTTCTGCGAACTTTACGGTGCCTTAGGTTCCCTGTTTGGCTGCGGTTCCATCTACACTATGGTTTTCATAACTCTTGACCGATACAACGTGATCGTGAAGGGAGTGGCCGGTAAACCTCTAACCAACGGTGGGGCTGCAGCCAGAATTGCGTTTTTGTGGACCCTTTCCACCATGTGGACAATCGCACCCCTCTTTGGATGGAACCGCTATGTCCCAGAGGGTAACTTGACAGCTTGCGGAACTGACTACCTCAACGAAACGTGGCTATCACAAAGCTACCTCTACGCCTACGGAACCTGGGTCTACTGCCTTCCTCTGATCATCATCATCTACTGCTACACATACATAGTGTCCGCCGTCTTCGCCCACGAGAAGGGAATGCGCGAGCAGGCCAAGAAGATGGGCGTCAAATCTCTTCGAAACGAAGAATCACAGGCAACCTCTGCTGAATGCCGACTGGCCAAGGTGGCGCTGATGACCGTCTCGCTGTGGTTCATCGCGTGGACCCCTTACATGGTCATCAACTTCGCCGGAATGATCAACAAGCCCATAATCAGCCCTCTGGTGACCATCTGGGCATCTCTGTTTGCCAAGGGTAACGCTGTCTACAACCCCATCGTGTACGCCATTAGCCACCCTAGGTACAAGGCTGCCCTAGAGAAGAAGATGCCCTGCCTCTCCTGCAAGAATGGGGACTCGGGCAGCGACAACGCCTCTGCAACCACCACTCAGAGCGAAGCGGTTGCCGAGAAGAGTGAGAGCGCG
>LWS_Pallasea_sp._gam7.3_rnaspades_NODE_14927_length_1454_cov_5280.097509_g9209_i0.p
ATGGCGTACTGGAACAACCCAGCCAATTTCGCGCCTGAGGGCCATGTGTCAACCAACCCATTCGGCAACTACACCGTTGTGGACATGGCCTCGAAGGAGATCCTCCACCTGATCGACCCCCACTGGTACCAGTTTCCTCCCCTTAACCCCATGTGGTACGGCATCCTGGGATTCGTCATCACCATTATGGGCATCCTCGCCCTTGTGGGCAACGTGATCGTCATCTGGGTCTTCATGAACACCAAAAGTCTCCGGTCACCCGCCAATCTGCTCGTGGTGAACCTAGCTTTCTCCGACTTTTGCATGATGACGATCATGTTCCCAGCAATGGTCATCAGCTGTTACTATAGAACGTGGGCATTCAGTGTCTTCTTCTGCGAACTTTACGGTGCCTTAGGTTCCCTGTTTGGCTGCGGTTCCATCTACACTATGGTTTTCATAACTCTTGACCGATACAACGTGATCGTGAAGGGAGTGGCCGGTAAACCTCTAACCAACGGTGGGGCTGCAGCCAGAATTGCGTTTTTGTGGACCCTTTCCACCATGTGGACAATCGCACCCCTCTTTGGATGGAACCGCTATGTCCCAGAGGGTAACTTGACAGCTTGCGGAACTGACTACCTCAACGAAACGTGGCTATCACAAAGCTACCTCTACGCCTACGGAACCTGGGTCTACTGCCTTCCTCTGATCATCATCATCTACTGCTACACATACATAGTGTCCGCCGTCTTCGCCCACGAGAAGGGAATGCGCGAGCAGGCCAAGAAGATGGGCGTCAAATCTCTTCGAAACGAAGAATCACAGGCAACCTCTGCTGAATGCCGACTGGCCAAGGTAGCGCTGATGACCGTCTCGCTGTGGTTCATCGCGTGGACCCCTTACATGGTCATCAACTTCGCCGGAATGATCAACAAGCCCATAATCAGCCCTCTGGTGACCATCTGGGCATCTCTGTTTGCCAAGGGTAACGCTGTCTACAACCCCATCGTGTACGCCATTAGCCACCCTAGGTACAAGGCTGCCCTAGAGAAGAAGATGCCCTGCCTCTCCTGCAAGAATGGGGACTCGGGCAGCGACAACGCCTCTGCAACCACCACTCAGAGCGAAGCGGTTGCCGAGAAGAGTGAGAGCGCG
>LWS_Poekilogammarus_pictoides_rnaspades_NODE_7047_length_2678_cov_5095.716242_g2103_i6.p
ATGTCGGTCGGTCGGAAGGTCACTGAAGAATTTTCCCTCGGGAGGAACTACGTCCAGCGATGCAAGACGGAGACTCAGAACGCTCTCGAGGGAAAATTCTTCAGTGACCTTCCGACCGACCGACATCAAAACCCCGCTTTCGAGATGGCGAACTGGAACAACCCAGCCAATTTCGTGCCTGAGGGCTATGTGTCAACCAACCCATTCGGCAATTACACCGTTGTGGACATGGCCTCGAAGGAGATCCTCCACCTTATCGACCCCCACTGGTACCAGTTTCCTCCCCTTAACCCCATGTGGTACGGCATCCTGGGATTCGTCATCACCATTATGGGCATCCTCGCCCTTGTAGGCAACGTGATCGTCATCTGGGTCTTCATGAACACCAAAAGTCTCCGGTCACCCGCCAATCTGCTCGTGGTGAACCTAGCTTTCTCCGACTTTTGCATGATGACGATCATGTTCCCAGCAATGGTCATCAGCTGTTACTATAGAACGTGGGCATTCAGTGTCTTCTTCTGCGAACTTTACGGTGCCTTAGGTTCCCTGTTTGGCTGCGGTTCCATCTACACGATGGTTTTCATAACGCTTGACCGATACAACGTGATCGTGAAGGGAGTGTCCGGTAAACCTCTAACCAACGGTGGGGCTGCAGCCAGAATTGCGTTTATATGGACCCTTTCCACCATGTGGACAATCGCACCCCTCTTTGGATGGAATCGATATGTCCCAGAGGGTAACTTGACAGCTTGCGGAACTGACTACCTCAACGAAACGTGGCTGTCACAAAGCTACCTCTACGCCTACGGTACCTGGGTCTACTGCCTTCCTCTGCTCATCATCATCTACAGCTACACATACATTGTATCCGCCGTCTTCGCCCACGAGAAGGGAATGCGCGAGCAGGCCAAGAAGATGGGCGTCAAATCTCTGCGAAACGAAGAATCACAGGCAACCTCCGCTGAATGCCGACTGGCCAAGGTAGCGCTGATGACAGTCTCGCTGTGGTTCATCGCGTGGACCCCTTACATGGTCATCAACTTCGCCGGAATGATCAACAAGCCCATAATCAGCCCTCTGGTGACCATCTGGGCATCTCTGTTTGCCAAGGGTAACGCTGTCTACAACCCCATCGTGTACGCCATTAGCCACCCTAGGTACAAGGCTGCCCTAGAGAAGAAGATGCCCTGCCTCTCCTGCAAGGGTGGGGACTCTGGCAACGACAACGCCTCTGCAACCACCACTCAAAGCGAAGCGGCTCCCGAGAAGAGTGAGAGCGCG
>LWS_Pallasea_grubei_rnaspades_NODE_12917_length_1450_cov_864.873662_g8482_i0.p
ATGGCGTACTGGAACAACCCAGCCAATTTCGCGCCTGAGGGCCATGTGTCAACCAACCCATTCGGCAACTACACGGTTGTGGATACCGCCACGAAGGAGATCCTCCACATGATCGACCCCCACTGGTACCAGTTTCCTCCCCTTAACCCCATGTGGTACGGCATCCTGGGATTCGTCATCACCATTATGGGCATCCTCGCCCTTGTGGGCAACGTGATCGTCATCTGGGTCTTCATGAACACCAAAAGTCTCCGGTCACCCGCCAATCTGCTCGTGGTGAACCTAGCTTTCTCCGACTTTTGCATGATGACGATCATGTTCCCAGCAATGGTCATCAGCTGTTACTATAGAACGTGGGCATTCAGTGCCTTCTTCTGCGAACTTTACGGTGCCTTAGGTTCCCTGTTTGGCTGCGGTTCCATCTACACTATGGTTTTCATAACTCTTGACCGATACAACGTGATCGTGAAGGGAGTGTCCGGTAAACCTCTAACCAACGGTGGGGCTGCAGCTAGAATTGCCTTTTTGTGGTCCCTTTCCACCATGTGGACAATCGCACCCCTCTTTGGATGGAACCGCTATGTCCCAGAGGGTAACTTGACAGCTTGCGGAACTGACTATCTCAACGATACATGGCTATCACAAAGCTACCTCTACGCGTACGGGACCTGGGTCTACTGCCTTCCTCTGATCATCATCATCTACTGCTACACATACATAGTGTCCGCCGTCTTCGCCCACGAGAAGGGAATGCGCGAACAGGCCAAGAAGATGGGCGTCAAATCTCTCCGAAACGAAGAATCACAGGCAACCTCTGCTGAATGCCGACTGGCCAAGGTGGCGCTAATGACCGTCTCGCTGTGGTTCATCGCGTGGACTCCTTACATGGTCATCAACTTCGCCGGAATGATCAACAAGCCCATAATCAGCCCTCTGCTAACCATCTGGGCATCTCTGTTTGCCAAGGGTAACGCTGTCTACAACCCAATCGTGTACGCCATTAGCCACCCTAGGTACAAGGCTGCCCTAGAGAATAAGCTACCCTGCCTCTCCTGCAAGAATGGGGACTCTGGCAACGACAACGCCTCTGCAACCACCACTCAAAGCGAAGCTGCTGCCGAGAAGAGTGAGAGCGCG
>LWS_Pallasea_cancelloides_2_rnaspades_NODE_11666_length_1426_cov_143.577955_g8201_i0.p
ATGGCGTACTGGAACAACCCAGCCAATTTCGCGCCTGAGGGCCATGTGTCAACCAACCCATTCGGCAACTACACGGTTGTGGATACCGCCTCAAAGGAGATCCTCCACATGATCGACCCCCACTGGTACCAGTTTCCTCCCCTTAACCCCATGTGGTACGGCATCCTGGGATTCGTCATCACCATTATGGGCATCCTCGCCCTTGTGGGCAACGTGATCGTCATCTGGGTCTTCATGAACACCAAAAGTCTCCGGTCACCCGCCAATCTGCTCGTGGTGAACCTAGCTTTCTCCGACTTTTGCATGATGACGATCATGTTCCCAGCAATGGTCATCAGCTGTTACTATAGAACGTGGGCATTCAGTGCCTTCTTCTGCGAACTTTACGGTGCCTTTGGTTCCCTGTTCGGCTGCGGTTCCATCTACACTATGGTTTTCATAACTCTTGACCGATACAACGTGATCGTGAAGGGAGTGTCCGGTAAACCTCTATCCAACGGTGGGGCTGCAGCTAGAATTGCGTTTTTGTGGTTACTTTCCATCATGTGGACAATCGCACCCCTCTTTGGATGGAACCGCTATGTCCCAGAGGGTAACTTGACAGCTTGCGGAACTGACTACCTCAACGATACATGGCTATCACAAAGCTACCTCTACGCCTACGGGACCTGGGTCTACTGCCTTCCTCTGATCATCATCATCTACTGCTACACATACATCGTGTCCGCTGTCTTCGCCCACGAGAAGGGAATGCGTGAACAGGCCAAGAAAATGGGCGTCAAATCTCTCCGAAACGAAGAATCACAGGCAACCTCTGCTGAATGCCGACTGGCCAAGGTGGCGCTAATGACCGTCTCGTTGTGGTTCATCGCGTGGACTCCCTACCTAGTCATCAATTTCGCCGGAATGGTCAACAAGCCCATGATCAGCCCTCTGCTGACCATCTGGGCATCTCTGTTTGCCAAGGGTAACGCTGTCTACAACCCAATCGTGTACGCCATTAGCCATCCTAGGTACAAGGCTGCCCTGGAGAAGAAGCTGCCCTGCCTCTCCTGCAAGAATGGGGACTCTGGCAGCGACAACTCCTCTGCAACCACCACTCAAAGCGAAGCTGTTGCCGAGAAGAGTGAGAGCGCG
>LWS_Pallasea_grubei_T285_TRINITY_DN396_c0_g2_i1.p
ATGGCGTACTGGAACAACCCAGCCAATTTTGCGCCTGAGGGCCATGTGTCAACCAACCCATTCGGCAACTACACGGTTGTGGATACCGCCACGAAGGAGATCCTCCACATGATCGACCCCCACTGGTACCAGTTTCCTCCCCTTAACCCCATGTGGTACGGCATCCTGGGATTCGTCATCACCATTATGGGCATCCTCGCCCTTGTGGGCAACGTGATCGTCATCTGGGTCTTCATGAACACCAAAAGTCTCCGGTCACCCGCCAATCTGCTCGTGGTGAACCTAGCTTTCTCCGACTTTTGCATGATGACGATCATGTTCCCAGCAATGGTCATCAGCTGTTACTATAGAACGTGGGCATTCAGTGCCTTCTTCTGCGAACTTTACGGTGCCTTAGGTTCCCTGTTTGGCTGCGGTTCCATCTACACTATGGTTTTCATAACTCTTGACCGATACAACGTGATCGTGAAGGGAGTGTCCGGTAAACCTCTAACCAACGGTGGGGCTGCAGCTAGAATTGCGTTTTTGTGGTCCCTTTCCATCATGTGGACAATCGCACCCATCTTTGGATGGAACCGCTATGTCCCAGAGGGTAACTTGACAGCTTGCGGAACTGACTACCTCAACGATACATGGCTATCACAAAGCTACCTCTACGCCTACGGGACCTGGGTCTACTGCCTTCCTCTGATCATCATCATCTACTGCTACACATACATAGTGTCCGCCGTCTTCGCCCACGAGAAGGGAATGCGCGAACAGGCCAAGAAGATGGGCGTCAAATCTCTCCGAAACGAAGAATCACAGGCAACCTCTGCTGAATGCCGACTGGCCAAGGTGGCGCTAATGACCGTCTCGCTGTGGTTCATCGCGTGGACTCCCTACCTAGTCATCAATTTCGCCGGAATGGTCAACAAGCCCATGATCAGCCCGCTCTTCACCATCTGGGGCTCTCTGTTCGCCAAGGCCAACGCTGTCTACAACCCCATCGTGTACGCCATCAGCCACCCCAGGTACCGAGCAGCCCTCGAGAAGAAGGTGCCCTGCCTGTCCTGCAAGGGCGAGGATTCCGGATCCAACGATGTCGTCTCTGTGACCACCACACAGAGCGAGCCGCCTATCACCGAAAAGACGGAAAGTGCC
>LWS_Eulimnogammarus_cruentus_2_T285_TRINITY_DN626_c0_g3_i2.p
ATGGCGTACTGGAACAACCCAGCCAATTTCGTGCCTGAGGGCCATGTGTCAACCAACCCATTCGGCAATTACACCGTTGTGGACACCGCCTCGAAGGAGATCCTCCACTTGATCGACCCCCACTGGTACCAGTTTCCTCCCCTTAACCCCATGTGGTACGGCATCCTGGGATTCGTCATCACCATTCTAGGCATCCTCTCTCTTGTGGGCAACGTGATCGTCATCTGGGTCTTCATGAACACCAAAAGCCTCCGGTCCCCCGCCAATCTGCTCGTGGTGAACCTAGCTTTCTCTGACTTTTGCATGATGGGGACCATGTTCCCACCAATGGTCATCAGCTGTTACTATAGAACGTGGGCATTCAGTGCCTTTTTCTGCGAACTTTACGGTGCCTTCGGTTCCCTGTTTGGCTGCGCTTCCATCTACACTATGGTTTTCATAACGCTTGACCGATACAACGTGATCGTGAAGGGAGTGTCCGGTAAACCTCTATCCAGCGGTGGGGCTGCAGCCAGAATTGCGTTTGTGTGGATCCTTTCCATCCTGTGGACAGTCGCACCCCTCTTTGGATGGAACCGCTATGTCCCAGAGGGTAACATGACAGCTTGCGGAACTGACTACCTCACCGATACGTTGCTATCACACAGCTACCTCTACGCCTACGGGTTCTGGGTCTACTACCTTCCTCTGATCATCATCATCTACAGCTACACATACATAGTGTCCGCCGTCTTCGCCCACGAGAAGGGAATGCGCGAGCAGGCCAAGAAGATGGGCGTCAAATCTCTCCGAAACGAAGAAGCACAGGCAACCTCTGCTGAATGCCGACTGGCCAAGGTGGCGCTGATGACCGTCTCGCTGTGGTTCATCGCGTGGACTCCCTACCTGGTCATCAATTTCGCCGGAATGATCAACAAGCCCATGATCAGCCCGCTCTTCACCATCTGGGGCTCTCTGTTCGCCAAGGCCAACGCTGTCTACAACCCCATCGTGTACGCCATCAGCCACCCCAGGTACCGAGCAGCCCTCGAGAAGAAGCTGCCCTGCCTGTCCTGCAAGGGCGAGGATGCCGGATCCAACGAAATCGTCTCTGTGACCACCACACAAAGCGAGCCGCCTATCACCGAAAAGACGGAAAGTGCC
>LWS_Eulimnogammarus_verrucosus_T285_TRINITY_DN94_c0_g2_i2.p
ATGGCGTATTGGAACAACCCAGCTAATTTCGTGCCTGAGGGCCATGTGTCAACCAACCCATTCGGCAACTACACCGTTGTGGACACGGCCTCGAAGGAGATCCTCCACATGATCGATCCCCACTGGTACCAGTTTCCTCCCCTTAACCCCATGTGGTACGGCATCCTGGGATTCGTCATCACCATTCTAGGCATCCTCTCTCTTGTGGGCAACATCATCGTTATCTGGGTCTTCATGAACACCAAAAGTCTCCGGTCACCAGCCAATCTGCTCGTTGTGAACCTAGCTTTCTCCGACTTTTGCATGATGACGACCATGTTCCCACCAATGGTCATCAACTGTTACTATAGAACTTGGGCATTCAGTGCCTTGTTCTGCGAACTTTACGGTGTCTTCGGTTCCCTGTTTGGCTGCGCTTCCATCTACAGTATGATTTTCATAACTCTTGACCGATACAACGTGATCGTGAAGGGAGTGTCCGGTAAACCTCTATCCAGCGGTGGGGCTGCAGCCAGAATTGCGTTCGTGTGGCTCCTTTCCCTCCTTTGGACAATTGCACCCCTGTTTGGATGGAACCGCTATGTCCCAGAAGGTAACATGACAGCTTGCGGAACTGACTACCTCAGCGATACGTTGCTATCACAAAGCTACCTCTACGCCTACGGGTTCTGGGTCTACTACCTTCCTCTGATCATCATCGTCTACTGCTACACATACATAGTGTCCGCCGTCTTCGCCCACGAGAAGGGAATGCGCGAGCAGGCCAAGAAGATGGGAGTCAAGTCTCTCCGAAACGAAGAAGCTCAGAAGACCTCTGCTGAATGCCGTCTTGCTAAGGTTGCGTTGATGACCGTCTCGCTGTGGTTCATCGCGTGGACTCCCTACCTGGTCATCAATTTCGCCGGAATGATCAACAAGCCCATGATCAGCCCGCTCTTCACCATCTGGGGCTCTCTGTTCGCCAAGGCCAACGCTGTCTACAACCCCATCGTGTACGCCATCAGCCACCCCAGGTACCGAGCAGCCCTCGAGAAGAAGCTGCCTTGCCTGTCCTGCAAGGGCGAGGATGCCGGATCCAACGAAATCGTCTCTGTGACCACCACACAGAGCGAGCCGCCTATCACCGAAAAGACGGAAAGTGCC
>LWS_Eulimnogammarus_vittatus_T285_TRINITY_DN41_c0_g1_i4.p
ATGGCGTACTGGAACAACCCAGCCAATTTCGTGCCTGAGGGCGGTGTGTCGACCAACCCATTCGGCAATTACACCGTTGTGGACACGGCCTCGAAGGAGATCCTCCACATGATCGATCCCCACTGGTACCAGTTTCCTCCCCTTAACCCCATGTGGTACGGCATCCTGGGATTCGTCATCACCATTCTAGGCATCCTCTCTCTTGTGGGCAACATCATCGTTATCTGGGTCTTCATGAACACCAAAAGTCTCCGGTCACCCGCCAATCTGCTCGTGGTGAACCTAGCTTTCTCCGACTTTTGCATGATGACGACCATGTTCCCACCAATGGTCATCAACTGTTACTATAGAACGTGGGCATTCAGCGCCTTGTTCTGCGAACTTTACGGTGTCTTCGGTTCCCTGTTTGGCTGCGCTTCCATCTACAGTATGATTTTCATAACTCTTGACCGATACAACGTGATCGTGAAGGGAGTGTCCGGTAAACCTCTATCCAGCGGTGGAGCTGCAGCCAGAATTGCGTTCGTGTGGCTCCTTTCCCTCCTGTGGACAATCGCACCCCTGTTTGGATGGAACCGCTATGTCCCAGAGGGTAACATGACAGCTTGCGGAACTGACTACCTTAGCGATACTTTGCTATCACAAAGCTACCTCTACGCCTACGGGTTCTGGGTCTACTACCTTCCTCTGATCATCATCATCTACTGCTACTCATACATAGTGTCCGCCGTCTTCGCCCACGAGAAGGGAATGCGCGAACAGGCCAAGAAGATGGGAGTCAAATCTCTCCGAAACGAAGAAGCCCAGAAGACCTCTGCTGAATGCCGTCTTGCTAAGGTTGCGTTGATGACCGTCTCGCTGTGGTTCATCGCGTGGACTCCCTACCTGGTCATCAATTTCGCCGGAATGATCAACAAGCCCATGATCAGCCCGCTCTTCACCATCTGGGGCTCTCTGTTCGCCAAGGCCAACGCTGTCTACAACCCCATCGTGTACGCCATCAGCCACCCCAGGTACCGAGCAGCCCTCGAGAAGAAGCTGCCCTGCCTGTCCTGCAAGGGCGAGGATGCTGGATCCAACGATATCGTCTCTGTGACCACCACACAGAGCGAGCCGCCTATCACCGAAAAGACGGAAAGTGCC
>LWS_Eulimnogammarus_czerskii_T285_TRINITY_DN322_c0_g3_i1.p
ATGGCGTACTGGAACAACCCAGCCAATTTCGTGCCTGAGGGCCATGTGTCAACCAACCCATTCGGCAATTACACCGTTGTGGACACTGCCTCGAAGGAGATCCTCCACATGATCGACCCCCACTGGTACCAGTTTCCTCCCCTTAACCCCATGTGGTACGGCATCCTGGGATTCGTCATCACCATTCTAGGCATCCTCTCTCTTGTGGGCAACGTCATCGTCATCTGGGTCTTCATGAACACCAAAAGTCTCCGGTCACCCGCCAATCTGCTCGTGGTGAACCTAGCTTTCTCCGACTTTTGCATGATGACGACCATGTTCCCACCAATGGTCATCAGCTGTTACTATAGAACGTGGGCATTCAGTGCCTTCTTCTGCGAACTTTACGGTGTCTTCGGTTCCCTGTTTGGCTGCGCTTCCATCTACACTATGGTTTTCATAACGCTTGACCGATACAACGTGATCGTGAAGGGAGTGTCCGGTAAACCTCTATCCAGCGGTGGGGCTGCAACCAGAATTGCGTTTGTGTGGCTCCTTTCCATCCTGTGGACAATCGCACCCCTGTTTGGATGGAACCGCTATGTCCCAGAGGGTAACATGACAGCTTGCGGAACTGACTACCTCACCGATACGTTGCTATCACACAGCTACCTCTACGCCTACGGGTTCTGGGTCTACTACCTTCCTCTGATCATCATCATCTACTGCTACACATACATAGTGTCCGCCGTCTTCGCCCACGAGAAGGGAATGCGCGAGCAGGCCAAGAAGATGGGCGTCAAATCTCTCCGAAACGAAGAAGCGCAAGCAACCTCTGCTGAATGCCGACTGGCCAAGGTGGCGCTGATGACCGTCTCGCTGTGGTTCATCGCGTGGACCCCTTACATGGCCATCAACTTCGCCGGAATGGTCAACAAGCCCATGATCAGCCCATTGCTGACCATCTGGAGCTCTCTGTTTGCCAAGGGTAACGCTGTCTACAACCCCATCGTGTACGCCATCAGCCACCCCAGGTACCGAGCAGCCCTCGAGAAGAAGCTGCCCTGCCTGTCCTGCAAGGGCGAGGATGCCGGATCCAACGAAATCGTCTCTGTGACCACCACACAGAGCGAGCCGCCTATCACCGAAAAGACGGAAAGTGCC
>LWS_Brandtia_latissima_rnaspades_NODE_5286_length_1412_cov_41.836390_g4226_i0.p
ATGGCGTACTGGAACAACCCAGCCAATTTCCTGCCTGAGGGCCAAGTGTCAACCAACCCATTCGGCAACTACACCGTTGTCGACACCGCCTCGAAGGAGATCCTCCACATGATCGACCCCCACTGGTACCAGTTTCCTCCCCTTAACCCCATGTGGTACGGCATCCTGGGATTCGTCATCACCATTCTAGGCATCCTCTCCATTGTGGGCAACACGGTCGTCATCTGGGTCTTCATGAACACCAAAACTCTCCGTTCACCCGCCAATCTGCTCGTGGTGAACCTGGCTTTCTCCGACTTTTGCATGATGGCTACCATGTTCCCAGCAATGGTCATCAGCTGTTACTATAGAACTTGGGCATTCAGTGCCTTCTTCTGCGAACTTTACGGTGCCTTCGGTTCCCTGTTTGGCTGCGCTTCCATCTACACTATGGTTTTCATAACGCTTGACCGATACAACGTGATCGTGAAGGGAGTTTCCGGTAAACCTCTATCCAGCGGTGGGGCTGCAGCCAGAATTGCGTTTGTGTGGCTCCTTTCCATCTTGTGGACAATCGCACCCCTCTTTGGATGGAACCGCTATGTCCCAGAGGGTAACATGACAGCTTGCGGAACTGACTACCTCAGCGATACGTGGCTATCACACAGCTACCTCTACGCCTACGGGTGCTGGGTCTACTTCCTTCCTCTGTTCATCATCATCTACAGCTACACATACATAGTGTCCGCAGTCTTCGCCCACGAGAAGGGAATGCGCGAGCAGGCCAAGAAGATGGGAGTCAAATCTCTTCGAAACGAAGAATCACAGGCAACCTCTGCTGAATGCCGACTGGCCAAGGTGGCGCTGATGACCGTCTCCCTGTGGTTCATTGCGTGGACCCCTTACTTGGTCATCAACTTCGCCGGAATGGTCAACAAGCCCATGATCAGCCCTCTGCTGACCATCTGGAGCTCTCTGTTCGCCAAGGGTAACGCTGTCTACAACCCCATCGTGTACGCCATTAGCCACCCTAGGTACAAGGCTGCCCTGGAGAAGAAGCTGCCCTGCCTCTCCTGCAGCAGCGGGGATACGGGCAGCGACAACGCCTCTGCAACCACCACTCAAAGCGAAGCGGCTCCCGAGAAAAGTGAGAGCGCT
>LWS_Dorogostaiskia_parasitica_rnaspades_NODE_7998_length_1512_cov_887.559125_g6301_i0.p
ATGGCGTACTGGAACAACCCAGCCAATTTCCTGCCTGAGGGCCAAGTGTCAACCAACCCATTCGGCAACTACACCGTTGTCGACACCGCCTCGAAGGATATCCTCCACTTGATCGACCCCCACTGGTACCAGTTTCCTCCCCTTAACCCCATGTGGTACGGCATCCTGGGATTCGTCATCACCATTCTAGGCATCCTCTCCCTTGTGGGCAACATGATCGTCATCTGGGTCTTCATGAACACCAAAAGTCTCCGGTCACCCGCCAATCTGCTCGTGGTGAACCTAGCTTTCTCCGACTTTTGCATGATGACGGTCATGTTCCCAGCAATGGTCATCAGCTGTTACTATAGAACGTGGGCATTCAGTGCCTTCTTCTGCGAACTTTACGGTGCCTTCGGTTCCCTGTTTGGCTGCGCTTCCATCTACACTATGGTTTTCATAACGCTTGACCGATACAACGTGATCGTGAAGGGAGTGTCCGGTAAACCTCTATCCAACGGTGGGGCTGCAGCCAGAATTGGGTTTGTGTGGCTCCTTTCCACCCTGTGGACAATCGCACCCCTCTTTGGATGGAACCGCTATGTCCCAGAGGGTAACATGACAGCTTGCGGAACCGACTACCTCAGCGATACGTGGCTATCACAAAGCTACCTCTACGCCTACGGGACCTGGGTCTACTTCCTTCCTCTGCTCATCATCATCTACAGCTACACATACATAGTGTCCGCCGTCTTCGCCCACGAGAAGGGAATGCGCGAGCAGGCCAAGAAGATGGGCGTCAAATCTCTTCGAAACGAAGAATCACAGGCAACTTCTGCTGAATGCCGACTGGCCAAGGTCGCGCTGATGACCGTCTCCCTGTGGTTCATCGCGTGGACCCCTTACATGGTCATCAACTTCACCGGAATGGTCAACAAGCCCATGATCAGCCCTCTGCTGACCATCTGGAGCTCTCTGTTTGCCAAGGGTAACGCTGTCTACAACCCCATCGTGTACGCCATTAGCCACCCTAGGTACAAGGCTGCCCTGGAGAAGAAGCTGCCCTGCCTCTCCTGCAACAGCGGGGATACGGGCAGCGACAACGCCTCTGCAACCACCACTCAAAGCGAAGCGGCTCCCGAGAAAAGTGAGAGCGCG
>LWS_Heterogammarus_sophianosii_rnaspades_NODE_16049_length_1419_cov_88.637226_g11448_i0.p
ATGGCGTACTGGAACAACCCAGCCAATTTCGTGCCTGAGGGCCATGTGTCAACCAACCCATTCGGCAACTACACCGTTGTGGACACCGCCTCGAAGGATATCCTCCACATGATCGACCCCCACTGGTACCAATTTCCTCCCCTTAACCCCATGTGGTACGGCATCCTGGGATTCGTCATCACCATTCTAGGCATCCTCTCCCTTGTGGGCAACATGATCGTCATCTGGGTCTTCATGAACACCAAAAGTCTCCGGTCACCCGCCAATCTGCTCGTGGTGAACCTAGCTTTCTCCGACTTTTGCATGATGGCGACCATGTTCCCAGCAATGGTCATCAGCTGTTACTATAGAACGTGGGCATTCAGTGCCTTCTTCTGCGAACTCTACGGTGCCTTCGGTTCCCTGTTTGGCTGCGCTTCCATCTACACTATGGTTTTCATAACGCTTGACCGATACAACGTGATCGTGAAGGGAGTGTCCGGTAAACCTCTATCCAGCGGTGGGGCTGCAGCCAGAATTGCGGTTTTGTGGCTCCTTTCCATCCTGTGGACAATCGCACCCCTCTTTGGATGGAACCGCTATGTCCCAGAGGGTAACATGACAGCTTGCGGAACTGACTACCTCACCGATACGTGGCTATCACAAAGCTACCTCTACGCCTACGGGTGCTGGGTCTACTGCCTTCCTCTGATCATCATCGTCTACTGCTACACATACATAGTGTCCGCCGTCTTCGCCCACGAGAAGGGAATGCGCGAGCAGGCCAAGAAGATGGGCGTCAAATCTCTTCGAAACGAAGAATCACAGGCAACCTCTGCTGAATGCCGTCTGGCCAAGGTGGCGCTGATGACCGTCTCGCTGTGGTTCATCGCGTGGACCCCTTACTTGGTCATCAACTTCGCCGGAATGGTCAACAAGCCCATGATCAGCCCTCTGCTGACCATCTGGAGCTCTCTGTTTGCCAAGGGTAACGCTGTCTACAACCCCATCGTGTACGCCATTAGCCACCCTAGGTACAAGGCTGCCCTAGAGAAGAAGCTGCCCTGCCTCTCCTGCAAGAATGGGGACACGGGCAGCGACAACGCCTCTGCAACCACCACTCAAAGCGAAGCGGTTCCCGAGAAGAGTGAGAGCGCG
>LWS_Pallasea_cancellus_rnaspades_NODE_15154_length_1487_cov_1724.440195_g9658_i0.p
ATGGCGTACTGGAACAACCCAGCCAATTTCGCGCCTGAGGGCTCTGTGTCAACCAACCCATTCGGCAACTACACCGTTGTGGACACCGCCTCGAAGGAGATCCTCCACATGATCGACCCCCACTGGTACCAGTTTCCTCCCCTTAACCCCATGTGGTACGGCATCCTGGGATTCGTCATCACCATTCTAGGCATCCTCTCCCTTGTGGGCAACATGATCGTCATCTGGGTCTTCATGAACACCAAAAGTCTCCGGTCACCCGCCAATCTGCTCGTGGTGAACCTAGCTTTCTCCGACTTTTGCATGATGGCGACCATGTTCCCAGCAATGGTCATCAGCTGTTACTATAGAACGTGGGCATTCAGTGCCTTCTTCTGCGAACTTTACGGTGCCTTCGGTTCCCTGTTTGGCTGCGCTTCCATCTACACTATGGTTTTCATAACTCTTGACCGATACAACGTGATCGTGAAGGGAGTGTCCGGTAAACCTCTATCCAGCGGTGGGGCTGCAGCCAGAATTGCGGCTTTGTGGCTCCTTTCCATCCTGTGGACAATCGCACCCCTCTTTGGATGGAACCGCTATGTCCCAGAGGGTAACATGACAGCTTGCGGAACTGACTACCTCACCGATACGTGGCTATCACATAGCTACCTCTACGCCTACGGGTGCTGGGTCTACTGCCTTCCTCTGATCATCATCGTCTACTGCTACACATACATAGTGTCCGCCGTCTTCGCCCACGAGAAGGGAATGCGCGAGCAGGCCAAGAAGATGGGCGTCAAATCTCTTCGAAACGAAGAATCACAGGCAACTTCTGCTGAATGCCGTCTGGCCAAGGTGGCGCTGATGACCGTCTCGCTGTGGTTCATCGCGTGGACCCCTTACTTGGTCATCAACTTCGCCGGAATGGTCAACAAGCCCGTAATCAGCCCTCTGCTGACCATCTGGGCCTCTCTGTTTGCCAAGGGTAACGCTGTCTACAACCCCATCGTGTACGCCATTAGCCACCCCAGGTACAAGGCTGCCCTAGAGAAGAAGCTGCCCTGCCTCTCCTGCAAGAGTGGAGACTCTGGCAGCGACAACGCCTCTGCAACCACCACTCAAAGCGATGCGGTTGCCGAGAAGAGTGAGAGCGCG
>LWS_Palicarinus_puzyllii_rnaspades_NODE_13685_length_1537_cov_330.754032_g10019_i0.p
ATGGCGTACTGGAACAACCCAGCCAATTTCGTGCCTGAGGGCCATGTGTCAACCAACCCATTCGGCAACTACACCGTTGTGGACACCGCCTCGAAGGAGATCCTCCACATGATCGACCCCCACTGGTACCAGTTTCCTCCCCTTAACCCCATGTGGTACGGCATCCTGGGATTCGTCATCACCATTCTAGGCATCCTCTCCCTTGTGGGCAACATGATCGTCATCTGGGTCTTCATGAACACCAAAACTCTCCGGTCACCCGCCAATCTGCTCGTGGTGAACCTAGCTTTCTCCGACTTTTGCATGATGACGACCATGTTCCCAGCAATGGTCATCAGCTGTTACTATAGAACGTGGGCATTCAGTGCCTTCTTCTGCGAACTTTACGGTGCCTTCGGTTCCCTGTTTGGCTGCGCTTCCATCTACACTATGGTTTTCATAACGCTGGACCGATACAACGTGATCGTGAAGGGAGTGTCCGGTAAACCTCTATCCAGCGGTGGGTCTGCAGCCAGAATTGCGTTTGTGTGGCTCCTTTCCATCCTGTGGACAATCGCACCCCTCTTTGGATGGAACCGCTATGTCCCAGAGGGTAACATGACAGCTTGCGGAACTGACTACCTCACCGATACGTTGCTATCACAAAGCTACCTCTACGCCTACGGGTGCTGGGTCTACTTCCTTCCTCTGATCATCATCATCTACTGCTACACATACATAGTGTCCGCCGTCTTCGCCCACGAGAAGGGAATGCGCGAGCAGGCCAAGAAGATGGGCGTCAAATCTCTTCGAAACGAAGAATCACAGGCAACCTCTGCTGAATGCCGACTGGCCAAGGTGGCGCTGATGACCGTCTCCCTGTGGTTCATCGCGTGGACCCCTTACTTGGTCATCAACTTCGCCGGAATGGTCAACAAGCCCATAATCAGCCCTCTGCTGACCATCTGGAGCTCTCTGTTTGCCAAGGGTAACGCTGTCTACAACCCCATCGTGTACGCCATTAGCCACCCTCGGTACAAGGCTGCCCTAGAGAAGAAGCTGCCCTGCCTCTCCTGCAAGAATGGGGACACGGGCAGCGACAACGCCTCTGCAACCACCACTCAAAGCGAAGCGGCTCCCGAGAAAAGTGAGAGCGCG
>LWS_Odontogammarus_calcaratus_rnaspades_NODE_14324_length_1483_cov_563.525802_g10138_i0.p
ATGGCGTACTGGAACAACCCAGCCAATTTCGTGCCTGAGGGCCATGTGTCATCCAACCCATTCGGCAACTACACCGTTGTGGACACCGCCTCGAAGGAGATCCTCCACATGATCGACCCCCACTGGTACCAGTTTCCTCCCCTTAACCCCATGTGGTACGGCATCCTGGGATTCGTCATCACCATTCTAGGCATCCTCTCCCTTGTGGGCAACGTCATCGTCATCTGGGTCTTCATGAACACCAAGAGTCTCCGGTCACCAGCCAATCTGCTCGTGGTGAACCTAGCTTTCTCCGACTTTTGCATGATGTCGTGCATGTTCCCACCAATGGTCATCAGCTGTTACTATAGAACGTGGGCATTCAGTGCCTTTTCCTGCGAACTTTACGGTGCCGTCGGTTCCCTGTTTGGCTGCGCTTCCATCTACAGTATGATTTTCATAACGCTTGACCGATACAACGTGATTGTGAAGGGAGTGACCGGTAACCCTCTATCCAGCGGTGGGGCTGCAGCCAGAATTGCGTTTCTGTGGATCTTTTCCATCATGTGGACAATCGCACCCCTCTTTGGATGGAATCGCTATATCCCAGAAGGTAACTTGACAGCTTGCGGAACCGACTACCTCAACGATACGTTTCTCTCACAAAGCTACCTCTACGCCTACGGGTCCTGGGTCTACTTCCTTCCTCTGAGCATCATCGTCTACAGCTACACATACATAGTGTCCGCCGTCTTCGCCCACGAGAAGGGAATGCGGGAGCAGGCCAAGAAGATGGGCGTCAAATCTCTTCGAAACGAAGAAGCGCAGGCAACCTCTGCTGAATGCCGACTGGCCAAGGTGGCACTGATGACCGTCTCGCTGTGGTTCATCGCGTGGACGCCTTACATGGTCGTCAACTTCATCGGAATGGTCAACAAGCCAATGGTCAGCCCCTTGCTGACCATCTGGTGCTCTCTGTTTTCCAAGGGTAACGCTGTCTACAACCCCATCGTGTACGCCATTAGCCACCCTAGGTACAAGGCTGCCCTAGAGAAGAAGCTGCCGTGCCTCTCCTGCAAGGGCGGGGACTCGGGCAGCGACAGCGCCTCTGCAACCACCACTCAAAGCGAAGCGGCTCCCGAGAAAACCGAGAGCGCG
>LWS_Hyalellopsis_carinata_T285_TRINITY_DN99_c0_g1_i2.p
ATGGCGTACTGGAACAACCCAGCCAATTTCATGCCTGAGGGCCATGTGTCGACCAACCCATTCGGAAACTTCACCGTTGTGGACACCGCCTCGAAGGAGATCCTCCACATGGTCGACCCCCACTGGTACCAGTTTCCTCCGCTTAACCCCATGTGGTACGGCATCCTGGGATTCGTCATCACCATTCTAGGCATCCTCTCCATTGTGGGAAACGGCATCGTCATCTGGGTCTTCATGAACACCAAAAGTCTCCGGTCGCCCGCCAATATGCTCGTGGTGAACCTAGCTTTCTCAGACTTTTGCATGATGGCGACCAATTCCCTACCAATGGTCATCAACTGTTACTATAGAACATGGGCATTCAGCGCCTTTTTCTGCGAATTGTACGGTGTCTTCGGTTCCCTGTTTGGATGCGCTTCCATCTATTCTATGGTTTTCATAACGCTTGACCGATACAACGTGATCGTGAAGGGTGTGTCCGGTAAACCTCTATCCAGCGGTGGGGCTGCAGCCAGAATTGCGTTTGTGTGGCTCCTTCCACTTGTGTGGACACTCGCACCCCTCTTTGGATGGAACCGCTATATCCCAGAGGGTAACATGACAGCTTGCGGAACTGACTACCTCAGCGATACTTTGCTATCACACAGCTACCTCTACGCATACGGGTTCTGGGCCTACTTCCTTCCTCTGATCATCATCATCTACTCCTACACATACATAGTGTCCGCCGTCGTCGCCCACGAGAAGGGAATGCGCGAGCAGGCCAAGAAGATGGGCGTCAAATCTCTTCGAAACGAAGAATCGCAGGCAACCTCTGCTGAATGCCGACTGGCCAAGGTGGCACTGATGACCGTCTCGCTGTGGTTCATCGCGTGGACCCCTTACATGGTCATCAACTTCGCCGGAATGGTCAACAAGCCCATGATCAGCCCTCTCTTCACCATCTGGGGCTCTCTGTTCGCCAAGGCCAACGCTGTCTACAACCCCATCGTGTACGCCATCAGCCACCCTAGGTACAAGGCTGCCCTAGAGAAGAAGCTGCCCTGCCTCTCCTGCAAGGCCGAGGATGCCGGATCCAACGAAATCGTCTCTGTGACCACCACACAGAGCGAGCCACCTATCACTGAAAAGACGGAAAGTGCC
>LWS_Hyalellopsis_carinata_T285_TRINITY_DN99_c0_g2_i5.p
ATGGCGTACTGGAACAACCCAGCCAATTTCATGCCTGAGGGCCATGTGTCGACCAACCCATTCGGAAACTTCACCGTTGTGGACACCGCCTCGAAGGAGATCCTCCACATGGTCGACCCCCACTGGTACCAGTTTCCTCCGCTTAACCCCATGTGGTACGGCATCCTGGGATTCGTCATCACCATTCTAGGCATCCTCTCCATTGTGGGAAACGGCATCGTCATCTGGGTCTTCATGAACACCAAAAGTCTCCGGTCGCCCGCCAATATGCTCGTGGTGAACCTAGCTTTCTCAGACTTTTGCATGATGGCGACCATGTTCCCACCAATGGTCATCAACTGTTACTATAGAACATGGGCATTCAGCGCCTTTTTCTGCGAATTGTACGGTGTCTTCGGTTCCCTGTTTGGATGCGCTTCCATCTATTCTATGGTTTTCATAACGCTTGACCGATACAACGTGATCGTGAAGGGTGTGTCCGGTAAACCTCTATCCAGCGGTGGGGCTGCAGCCAGAATTGCGTTTGTGTGGCTCCTTCCACTTGTGTGGACACTCGCACCCCTCTTTGGATGGAACCGCTATATCCCAGAGGGTAACATGACAGCTTGCGGAACTGACTACCTCAGCGATACGATGCTATCACACAGCTACCTCTACGCCTACGGGTTCTGGGTCTACTTCCTTCCTCTGATCATCATCATCTACTCCTACACATACATAGTGTCCGCCGTCGTCGCCCACGAGAAGGGAATGCGCGAGCAGGCCAAGAAGATGGGCGTCAAATCTCTTCGAAACGAAGAATCGCAGGCAACCTCTGCTGAATGCCGACTGGCCAAGGTGGCACTGATGACCGTCTCGCTGTGGTTCATCGCGTGGACCCCTTACATGGTCATCAACTTCGCCGGAATGGTCAACAAGCCCATGATCAGCCCTCTGCTAACCATCTGGAGCTCTCTGTTTGCCAAGGCCAACGCTGTCTACAACCCCATCGTGTACGCCATCAGCCACCCTAGGTACAAGGCTGCCCTAGAGAAGAAGCTGCCCTGCCTCTCCTGCAGCAATGGGGACACCGGCAGCGACGGCGCCTCTGCAACCACCACTCAAAGCGAAGCTGCTCCCGATAAACACGAGAGCGCG
>LWS_Hyalellopsis_costata_rnaspades_NODE_10835_length_1438_cov_76.008639_g8805_i0.p
ATGGCGTACTGGAACAACCCAGCCAATTTCGTGCCTGAGGGCCATGTGTCAACCAACCCATTCGGCAACTTCACCGTTGTGGACACCGCCTCAAAGGAGATCCTCCACATGGTCGACCCCCACTGGTACCAGTTTCCTCCCCTTAACCCCATGTGGTACGGCATCCTGGGATTCGTCATCACCATTCTAGGCATCCTCTCCCTTGTGGGCAACGTCATCGTCATCTGGGTCTTCATGAACACCAAAAGTCTCCGGTCACCCGCTAATCTGCTCGTGGTGAACCTAGCTGTCTCAGACTTTTGCATGATGGCGACCATGTTCCCACCAATGGTCATCAACTGTTACTATAGGACATGGGCATTCAGCGCCTTTTCCTGCGAACTTTACGGTGTCGTCGGTTCCCTGTTTGGCTGCGCTTCCATCTATTCTATGGTTTTCATAACGCTTGACCGATACAACGTGATCGTGAAGGGTGTGTCCGGTAAACCTCTATCCAGCGGTGGGGCTGCAGCCAGAATTGCGTTTGTGTGGATCCTTTCCACCCTGTGGACAATCGCACCCCTCTTTGGATGGAACCGCTATGTCCCAGAGGGTAACATGACAGCTTGCGGAACTGACTACCTCAGCGATACGATGCTATCACACAGCTACCTCTACGCCTACGGGTTCTGGGTCTACTTCCTTCCTCTGATCATCATCATCTACTCTTACACATACATAGTGTCCGCCGTCTTCGCCCACGAGAAGGGAATGCGCGAGCAGGCCAAGAAGATGGGCGTCAAATCTCTCCGAAACGAAGAAGCACAGGCAACCTCTGCTGAATGCCGACTGGCCAAGGTAGCACTGATGACCGTCTCGCTGTGGTTCATCGCGTGGACCCCTTACATGGTTATCAACTTCGCCGGAATGGTCAACAAGCCCATGATCAGCCCCTTGCTGACCATCTGGAGCTCTCTGTTTGCCAAGGGTAACGCTGTCTACAACCCCATTGTGTACGCCATTAGCCACCCTAGGTACAAGGCTGCCCTAGAGAAGAAGCTGCCATGCCTCTCCTGCAGGAATGGGGACACCGGCAGCGACAGCGCCTCTGCAACCACCACTCAGAGCGAAGCTACTCCCGAGAAAACCGAGAGCGCG
>LWS_Hyalellopsis_setosa_rnaspades_NODE_2342_length_2911_cov_183.085604_g1733_i0.p
ATGGCGTACTGGAACAACCCAGCCAATTTCGTGCCTGAGGGCCATGTGTCAACCAACCCATTCGGCAACTTCACCGTTGTGGACACCGCCTCGAAGGAGATCCTCCACATGGTCGACCCCCACTGGTACCAGTTTCCTCCCCTTAACCCCATGTGGTACGGCATCCTGGGATTCGTCATCACCCTTCTAGGCATCCTCTCCCTTGTGGGCAACGTCATCGTCATCTGGGTCTTCATGAACACCAAAAGTCTCCGGTCACCCGCCAATCTGCTCGTGGTGAACCTAGCTGTCTCAGACTTTTGCATGATGGCGACCATGTTCCCACCAATGGTCATCAACTGTTACTATAGAACATGGGCATTCAGCGCCTTTTCCTGCGAACTTTACGGTGTCGTCGGTTCCCTGTTTGGCTGCGCTTCCATCTATTCTATGATTTTCATAACGCTTGACCGATACAACGTGATCGTGAAGGGTGTGTCCGGTAAACCTCTATCCAGCGGTGGGGCTGCAGCCAGAATTGCGTTTGTGTGGCTCCTTTCCACCCTGTGGACAATCGCACCCCTCTTTGGATGGAACCGCTATGTCCCAGAGGGTAACATGACAGCTTGCGGAACTGACTACCTCAGCGATACGATGCTATCACACAGCTACCTCTACGCCTACGGGTTCTGGGTCTACTTCCTTCCTCTGATCATCATCATCTACTCCTACACATACATAGTGTCCGCCGTCTTCGCCCACGAGAAGGGAATGCGCGAGCAGGCAAAGAAGATGGGCGTCAAATCTCTTCGAAACGAAGAAGCACAGGCAACCTCTGCTGAATGTCGACTGGCCAAGGTGGCACTGATGACCGTCTCGCTGTGGTTCATCGCGTGGACCCCTTACATGGTCATCAACTTCGCCGGAATGGTCAACAAGCCCATGATCAGCCCCTTGCTGACCATCTGGAGCTCTCTGTTTGCCAAGGGTAACGCTGTCTACAACCCCATCGTGTACGCCATTAGCCACCCTAGGTACAAGGCTGCCCTAGAGAAGAAGCTGCCATGCCTCTCCTGCAGGAATGGGGGGGACACCGGCAGCGACGGCGCCTCTGCAACCACCACTCAGAGCGAAGCTGCTCCCGAGAAAACCGAGAGCGCG
>LWS_Hyalellopsis_stebbingi_rnaspades_NODE_8913_length_1935_cov_1089.379109_g6518_i0.p
ATGGCGTACTGGAACAACCCAGCCAATTTCGTGCCTGAGGGCCATGTGTCAACCAACCCATTCGGCAACTTCACCGTTGTGGACACCGCCTCGAAGGAGATCCTCCACATGGTTGACCCCCACTGGTACCAGTTTCCTCCCCTTAACCCCATGTGGTACGGCATCCTGGGATTCGTCATCACCATTCTAGGCATCCTCTCCCTTGTGGGCAACGTCGTCGTCATCTGGGTCTTCATGAACACCAAAAGTCTCCGATCACCCGCCAATCTGCTCGTGGTGAACCTAGCTTTCTCCGACTTTTGCATGATGGCTACCATGTTCCCACCAATGGTCATCAACTGTTACTATAGAACTTGGGCATTCAGCGCCTTTTTCTGCGAACTTTACGGTGTCTTCGGTTCCCTGTTTGGCTGCGCTTCCATCTATTCTATGATCTTCATAACGCTTGACCGATACAACGTGATCGTGAAGGGAGTGTCCGGTAAACCTCTATCCAACGGTGGGGCTGCAGCCAGAATTGCGTCTGTGTGGCTCCTTTCCACCGTGTGGACAATCGCACCCCTCTTTGGATGGAACCGCTATGTCCCAGAGGGTAACATGACAGCTTGCGGAACTGACTACCTCAGCGATACGATGCTATCACACAGCTACCTCTACGCATACGGGTTCTGGGTCTACTTCCTGCCTCTGATCATCATCATCTACTCCTACACATACATAGTGTCCGCCGTCTTTGCCCACGAGAAGGGAATGCGAGAGCAGGCCAAAAAGATGGGCGTAAAATCTCTTCGAAACGAAGAAGCGCAGGCAACCTCTGCTGAATGCCGACTGGCCAAGGTGGCACTGATGACAGTCTCGCTGTGGTTCATCGCGTGGACCCCTTACATGGTCATCAACTTCGCCGGGATGGTCAACAAGCCCATGATCAGCCCCTTGCTGACCATCTGGAGCTCTCTGTTTGCCAAGGGTAACGCTGTCTACAACCCCATCGTGTACGCAATCAGCCACCCTAGGTACAAGGCTGCCCTAGAGAAAAAGTTGCCCTGCCTCTCCTGCAGGAATGGGGACACCGGCAGCGACAGCGCCTCTGCAACCACCACTCAAAGCGAAGCTGCTCCCGAGAAAAGCGAGAGCGCG
>LWS_Acanthogammarus_godlewskii_T285_TRINITY_DN177_c0_g1_i1.p
ATGGCGCAGTGGAACAACCCGGCAAGCATGTTGCCTGGGGGCATGGTGTCCACCAACCCCTTCGGTAACTACACCGTCGTGGATGCTGCTTCCCAGGACCTGCTCCCCCTGATTGACCCCCACTGGTACCAGTACCCCCCTCTGAACCCCATGTGGTACGGACTTCTCGGATTCGCCATCTTCGTCCTCGGGATAATGTCCGTCTTCGGCAACGCCATCGTCATCTGGGTCTTCATGAACACCAAAACTCTCCGTTCACCTGCCAATCTGCTCGTGGTGAACCTAGCTTTCTCCGACTTTTGCATGATGACGATCATGTTCCCAGCAATGGTCATCAGCTGTTACTATAGAACGTGGGCATTCAGTGCCTTCTTCTGCGAACTGTACGGTGCCTTCGGTTCCCTGTTTGGCTGCGCTTCCATCTACACTATGGTTTTCATAACGCTTGACCGATACAACGTGATCGTGAAGGGTGTGTCCGGTAAACCTCTATCCAGCGGTGGGGCTGCAGCCAGAATTGCGTTTTTGTGGATCCTTTCCACCCTGTGGACAATCGCACCCCTCTTTGGATGGAACCGCTATGTCCCAGAGGGTAACATGACAGCTTGCGGAACTGACTACCTCACCGATACGTGGTTATCACACAGCTACCTATACGCCTACGGGTTCTGGGTCTACTACCTTCCTCTGATTATCATCATCTACTGCTACTCATACATAGTGTCCGCCGTCTTCGCCCACGAGAAGGGAATGCGCGAGCAGGCCAAGAAGATGGGCGTCAAATCTCTTCGAAACGAAGAAGCACAGGCAACCTCTGCTGAATGCCGACTGGCCAAGGTGGCACTGATGACCGTCTCGCTGTGGTTCATCGCGTGGACCCCTTACATGGTCGTCAACTTCGCCGGAATGATCAACAAGCCCATAATCAGCCCTCTGCTGACCATCTGGTGCTCTCTGTTTGCCAAGGGTAATGCTGTCTACAACCCCATCGTGTACGCCATTAGCCACCCTAGGTACAAGGCTGCCCTAGAGAAGAAGCTGCCCTGCCTCTCCTGCAGCAATGGGGACTCCGGCAGCGACGGCGCCTCTGCAACCACCACTCAAAGCGAAGCGGCTCCCGAGAAAAGTGAGAGCGCG
>LWS_Pallasea_cancelloides_T285_TRINITY_DN7_c0_g1_i4.p
ATGGCGCAGTGGAACAACCCAGCAAGCATGTTGCCTGAGGGCATTGTGTCCACCAACCCCTTCGGTAACTACACCGTCGTGGATGCTGCTTCCCGGGACCTGCTCCCCATGATTGACCCCCACTGGTACCAGTACCCCCCTCTGAACCCCATGTGGTACGGACTTCTCGGATTCGCCATCTTCGTCCTCGGGATTATGTCCGTCTTCGGCAACGCCATCGTCATCTGGGTCTTCATGAACACCAAAAGTCTCCGGTCACCCGCCAATCTGCTCGTGGTGAACCTAGCTTTCTCCGACTTTTGCATGATGACGATCATGTTCCCAGCAATGGTCATCAGCTGTTACTATAGAACGTGGGCATTCAGTGCCTTCTTCTGCGAACTTTACGGTGCCTTTGGTTCCCTGTTCGGCTGCGGTTCCATCTACACTATGGTTTTCATAACTCTTGACCGATACAACGTGATCGTGAAGGGAGTGTCCGGTAAACCTCTATCCAACGGTGGGGCTGCAGCTAGAATTGCGTTTTTGTGGTTACTTTCCATCATGTGGACAATCGCACCCCTCTTTGGATGGAACCGCTATGTCCCAGAGGGTAACTTGACAGCTTGCGGAACTGACTACCTCAACGATACATGGCTATCACAAAGCTACCTCTACGCCTACGGGACCTGGGTCTACTGCCTTCCTCTGATCATCATCATCTACTGCTACACATACATCGTGTCCGCTGTCTTCGCCCACGAGAAGGGAATGCGTGAACAGGCCAAGAAAATGGGCGTCAAATCTCTCCGAAACGAAGAATCACAGGCAACCTCTGCTGAATGCCGACTGGCCAAGGTGGCGCTAATGACCGTCTCGTTGTGGTTCATCGCGTGGACTCCCTACCTAGTCATCAATTTCGCCGGAATGGTCAACAAGCCCATGATCAGCCCTCTGCTGACCATCTGGGCATCTCTGTTTGCCAAGGGTAACGCTGTCTACAACCCAATCGTGTACGCCATTAGCCATCCTAGGTACAAGGCTGCCCTGGAGAAGAAGCTGCCCTGCCTCTCCTGCAAGAATGGGGACTCTGGCAGCGACAACTCCTCTGCAACCACCACTCAAAGCGAAGCTGTTGCCGAGAAGAGTGAGAGCGCG
>LWS_Echiuropus_macronychus_T285_TRINITY_DN1101_c0_g1_i5.p
ATGGCGCACTGGAACAACCCGGCAAGCATGTTGCCTGAGGGCATCGTATCCACCAACCCCTTCGGTAACTACACCGTCGTGGATGCTGCTCCCCGGGACCTGCTCCCCATGATTGACCCCCACTGGTACCAGTACCCCCCTCTGAACCCCATGTGGTACGGAATTCTCGGATTCGTCATCTTCGTCCTCGGGATTATGTCCGTCTTCGGCAACGCCATCGTCATCTGGGTCTTCATGAACACCAAAAGTCTCCGGTCACCCGCCAATCTGCTCGTGGTGAACCTAGCTTTCTCCGACTTTTGCATGATGGCGACCATGTTCCCACCAATGGTCATCAACTGTTACTATAGAACGTGGGCATTCAGTGCCTTGTTCTGCGAAATGTACGGTGGCTTCGGTTCCCTGTTTGGCTGCGCTTCCATCTATTCTATGATTTTCATAACGCTTGACCGATACAACGTGATCGTGAAGGGAGTGGCCGGTAAACCTCTAACCAGCGGTGGGGCTGCAGCCAGAATTGCGTTTGTGTGGATCCTTTCCAGCCTGTGGACAATCGCACCCCTCTTTGGATGGAACCGCTATGTTCCAGAGGGTAACATGACAGCTTGCGGAACTGACTACCTCAGCGATACGTTGCTATCACACAGCTACCTCTACGCCTACGGGTTCTGGGTCTACTTCCTTCCTCTGATCATCATCGTCTACTCCTACACATACATTGTGTCCGCCGTCTTCGCCCACGAGAAGGGAATGCGTGAGCAGGCCAAGAAGATGGGCGTCAAATCTCTCCGAAACGAAGAAGCACAGGCAACCTCTGCTGAATGCCGACTGGCCAAGGTGGCTCTGATGACCGTCTCGCTGTGGTTCATCGCGTGGACACCTTACTTGGTCGTCAACTTCGCCGGAATGGTCAACAAGCCCATGATCAGCCCTCTGATGACCATCTGGTGCTCTCTGTTTGCTAAGGGTAACGCTGTCTACAACCCCATCGTGTACGCCATCAGCCACCCTAGGTACAAGGCTGCCCTAGAGAAGAAGCTGCCCTGCCTCTCCTGCAAGGGTGGGGACACCGGCAGCGACAACGCCTCTTCAACCACCACTCAGAGCGAAGCTGCTCCCGAGAAAAGCGAGAGCGCG
>LWS_Echiuropus_macronychus_rnaspades_NODE_13593_length_1380_cov_35.486852_g8474_i0.p
ATGGCGAACTGGAACAACCCAGCCAATTTCGTGCCTGAGGGCCATGTGTCAACCAACCCATTCGGCAACTTCACCGTTGTGGACACCGCCTCGAAAGAGATCCTCCACTTGGTCGACCCCCACTGGTACCAGTTTCCTCCCCTTAACCCCATGTGGTACGGCATCCTGGGATTCGTCATCACCATTCTCGGCATCCTCTCCCTTGTGGGCAACGTCATCGTCATCTGGGTCTTCATGAACACCAAGAGTCTCCGGTCACCCGCCAATCTGCTCGTGGTGAACCTAGCTTTCTCCGACTTTTGCATGATGGCGACCATGTTCCCACCAATGGTCATCAACTGTTACTATAGAACGTGGGCATTCAGTGCCTTGTTCTGCGAAATGTACGGTGGCTTCGGTTCCCTGTTTGGCTGCGCTTCCATCTATTCTATGATTTTCATAACGCTTGACCGATACAACGTGATCGTGAAGGGAGTGGCCGGTAAACCTCTAACCAGCGGTGGGGCTGCAGCCAGAATTGCGTTTGTGTGGATCCTTTCCAGCCTGTGGACAATCGCACCCCTCTTTGGATGGAACCGCTATGTTCCAGAGGGTAACATGACAGCTTGCGGAACTGACTACCTCAGCGATACGTTGCTATCACACAGCTACCTCTACGCCTACGGGTTCTGGGTCTACTTCCTTCCTCTGATCATCATCGTCTACTCCTACACATACATTGTGTCCGCCGTCTTCGCCCACGAGAAGGGAATGCGTGAGCAGGCCAAGAAGATGGGCGTCAAATCTCTCCGAAACGAAGAAGCACAGGCAACCTCTGCTGAATGCCGACTGGCCAAGGTGGCTCTGATGACCGTCTCGCTGTGGTTCATCGCGTGGACACCTTACTTGGTCGTCAACTTCGCCGGAATGGTCAACAAGCCCATGATCAGCCCTCTGATGACCATCTGGTGCTCTCTGTTTGCTAAGGGTAACGCTGTCTACAACCCCATCGTGTACGCCATCAGCCACCCTAGGTACAAGGCTGCCCTAGAGAAGAAGCTGCCCTGCCTCTCCTGCAAGGGTGGGGACACCGGCAGCGACAACGCCTCTTCAACCACCACTCAGAGCGAAGCTGCTCCCGAGAAAAGCGAGAGCGCG
>LWS_Gammarus_lacustris_rnaspades_NODE_6667_length_1591_cov_50.226329_g5020_i0.p
ATGGCGTACTGGAACAACCCAGCTAATTTCGTGCCTGAGGGCCATGTCTCAACCAACCCTTTCGGCAACTTCACCGTGGTGGACACCGCCTCGAAAGAGATCCTCCACATGATCGACCCCCACTGGTACCAGTTTCCTCCCCTTAACCCTATGTGGTACGGCATCTTAGGATTCGTCATCACCATTCTAGGCATCCTCTCCATTGTGGGTAACCTAATCGTCATCTGGGTCTTCATGAACACCAAAACTCTACGGTCACCCGCGAATCTGCTCGTGGTGAACCTAGCTTTCTCCGATTTTTGCATGTTGACGACAATGTTCCCACCAATGGTCATCAACTGTTACTACAGAACGTGGGCATTCAGTGCCTTTTTCTGTGAACTGTACGGTGTCTTCGGTTCCCTGTTTGGCTGCGCCTCCATCTACACGATGATTTTCATAACGCTTGACCGATACAACGTGATAGTAAAAGGAGTGTCCGGTAAACCTCTATCCAGCGGTGGGGCCGGAGCCCGAATTGCGTTTGTGTGGATCCTTTCCATCCTGTGGACCATCGCCCCCCTCTTTGGATGGAACCGCTATGTACCAGAGGGTAACATGACTGCTTGCGGAACTGACTACCTCAGCGATACATGGCTGTCACACAGCTACCTCTACGCCTACGGGTTTTGGGTCTACTTCCTTCCCTTGATCATCATCGTTTACAGCTACACATACATCGTGTCCGCCGTCTTCGCTCACGAGAAGGGAATGCGCGAGCAGGCAAAGAAGATGGGCGTCAAATCTCTCCGAAACGAAGAGGCACAGGCAACATCTGCCGAATGCCGACTGGCCAAGGTGGCGCTGATGACCGTCTCGCTTTGGTTCATCGCGTGGACTCCATACCTGGCTATCAACTTTGCCGGAATGGTTAACAAGCCCATGATCAGCCCATTGCTGACTATCTGGAGCTCTCTGTTTGCCAAAGGAAACGCAGTCTACAACCCCATCGTGTATGCCATCAGCCACCCTAGGTACAAAGCTGCCCTTGAGAAGAAGCTGCCCTGCCTCTCCTGCAAGGGTGGCGACTCCGGCAGCGACAGCGCCTCTGCAACCACCACGCAGAGCGAGGCGGTTCCCGAGAAAACTGAGAGCGCG
>LWS_Asprogammarus_rhodophthalmus_rnaspades_NODE_16911_length_1438_cov_574.895608_g9302_i0.p
ATGGCGTACTGGAACAACCCATCAAATTTTGTGCCTGAGGGCCATGTGTCAACCAACCCATTCGGTAACTACACCGTTGTGGACACCGCCTCGAAGGATATTCTCCACTTGGTCGACCCCCACTGGTACCAGTTTCCTCCTCTTAACCCCATGTGGTACGGCATCCTGGGATTCGTCATCACCATATTTGGCATCCTCTCCCTTGTGGGCAACGTCATCGTCATCTGGGTCTTCATGAACACCAAAAGCCTTCGGTCACCCGCCAATCTACTCGTGGTCAACCTAGCTTTCTCCGACTTTTGCATGATGACAGCTATGTTCCCAGCAATGGTCGTCAGCTGTTACTACAGAACCTGGGCATTCAGTGCATTTTTCTGCGAACTCTACGGTTGCGTCGGTTCCCTGTTTGGCTGCGCATCCATCTACACAATGGTTTTCATCACGCTTGACCGATACAACGTGATTGTGAAGGGAGTGTCCGGTAAACCTCTATCCAGAGGTGGAGCTGGGGCCCGTATTGCAATGATATGGACCCTTTCCACCCTTTGGACAATCTGTCCCCTCTTCGGATGGAACCGCTATGTGCCAGAGGGTAACATGACTGCTTGCGGAACCGACTACCTCACCGATACATTTCTGTCACAGAGCTATCTCTACGCCTACGGGTTCTGGGTTTACTTCCTTCCCCTGATCATCATCGTCTACAGCTACACATTCATAGTGTCCGCCGTCTTCGCTCACGAGAAGGGAATGCGCGAACAGGCTAAGAAGATGGGCGTCAAATCTCTCCGAAACGAAGAAGCCCAGGCAACATCTGCCGAAATCCGACTGGCCAAGGTGGCGTTGATGACCGTCTCTCTGTGGTTCATCGCGTGGACCCCCTACATGGCCGTCAACTTAGCCGGAATGGTCAACAAGCCCATTATCACCCCCTTGCTGACCATCTGGTGCTCACTGTTTGCCAAGGGTAACGCTGTCTACAACCCAATCGTTTACGCCATCAGCCACCCCAGGTACAAAGCTGCCCTAGAAAAGAAAATGCCCTGCCTCTCCTGCAAGAGTGGAGACAGCGGCAGCGACAGCGCCTCTGCAACCACCACTCAGAGCGAGGCGGTTCCCGAGAAAACCGAGAAAACCGAGAGCGCC
>LWS_Micruropus_parvulus_rnaspades_NODE_12664_length_1427_cov_194.745283_g8254_i0.p
ATGGCGTACTGGAACAACCCAGCCAATTTCGTGCCTGAGGGCCATGTGTCAACCAACCCATTCGGTAACTTCACCGTTGTGGACACCGCCTCGAAGGAAATTCTCCACATGGTCGACCCCCACTGGTACCAGTTTCCTCCTCTTAACCCCATGTGGTACGGCATCCTGGGATTCGCCATCACCATTCTAGGCATCCTCTCCCTTGTGGGCAACGTCATCGTCATCTGGGTCTTCATGAACACCAAATCCCTTCGGTCACCCGCCAATCTACTCGTGGTCAACCTAGCTTTCTCCGACTTTGGCATGATGACGACTATGTTCCCAGCAATGGTCATCAACTGTTACTACAGAACCTGGGCATTCAGTGCATTTTTCTGCGAACTCTACGGTTGCTTCGGTTCCCTGTTTGGCTGCGCATCCATCTACTCAATGATTTTCATCACGCTTGACCGATACAACGTGATTGTGAAGGGAGTGTCCGGTAAACCTCTATCCAGCGGTGGAGCTGGGGCCCGTATTGCAATTGTGTGGCTCCTTTCCATCCTTTGGACAATCGCTCCCCTCTTCGGATGGAACCGCTATGTACCAGAGGGTAACATGACTGCTTGCGGAACCGACTACCTCAGCGATACATTGCTGTCACACAGCTATCTCTACGCCTACGGGTTCTGGGTTTACTACCTCCCCCTGATCATCATTGTCTACTGCTACACATTCATAGTGTCCGCCGTCTTCGCCCACGAGAAGGGAATGCGCGAACAGGCTAAGAAGATGGGCGTCAAATCTCTCCGAAACGAAGAAGCCCAGGCAACATCTGCCGAATGCCGACTGGCCAAGGTGGCGTTGATGACCGTCTCTCTGTGGTTCATCGCGTGGACCCCCTACATGGCCATCAACTTCGCCGGAATGGTCAACAAGCCTATGATCAGCCCCTTGCTGACCATCTGGTGCTCACTGTTTGCCAAGGGTAACGCTGTCTACAACCCAATCGTTTACGCCATCAGCCACCCCAGGTACAAAGCTGCCCTAGAAAAGAAACTGCCCTGCCTCTCCTGCAAGAGTGGAGACGCCGGCAGCGACAACGCCTCTGCAACCACCACTCAGAGCGAGGCGGTTCCCGAGAAAACAGAGAAAACCGAGAGCGCG
>LWS_Gmelinoides_fasciatus_rnaspades_NODE_19878_length_1423_cov_1248.600437_g11517_i0.p
ATGGCGTACTGGAACAACCCAGCCAATTTCGTGCCTGAGGGCCTTGTGTCAACCAACCCATTCGGTAACTACACCGTTGTGGACACCGCCTCGAAGGAGATCCTCCACATGATCGACCCCCACTGGTACCAGTTTCCTCCTCTTAACCCCATGTGGTACGGCATCCTGGGATTCGTCATCACCATTCTAGGCATCCTCTCCATTCTGGGCAATATCATCGTCATCTGGGTCTTCATGAACACCAAATCCCTCCGGTCACCAGCCAATCTGCTCGTCGTGAACCTAGCTTTCTCCGATTTTTGCATGATGGCGACTATGTTCCCACCAATGGTTATCAATTGTTACTACAGAACCTGGGCCTTCAGTGCCTTTTTCTGCGAACTCTACGGTGCCTTCGGTTCCCTGTTTGGATGTGCTTCCATCTACTCAATGATTTTTATAACGCTTGATCGATACAACGTGATTGTGAAGGGAGTATCTGGTAAACCTCTATCCAGCGGGGGAGCTGGGGCCCGCATTGCATTTGTGTGGCTCCTTTCCATCCTTTGGACAATCGCTCCCCTCTTCGGATGGAACCGCTATGTGCCAGAGGGCAACATGACTGCTTGCGGAACTGACTACCTCAATGATACAATGCTGTCGCACAGCTACCTCTATGCCTACGGGTTCTGGGTTTACATCCTTCCCCTGATAATCATCATCTACAGCTACACATACATAGTATCTGCCGTCTTCGCCCACGAAAAGGGAATGCGCGAGCAGGCCAAGAAGATGGGCGTCAAATCTCTCCGAAACGAAGAAGCGCAGGCAACATCTGCCGAATGCCGTCTGGCCAAGGTAGCGTTGATGACCGTCTCTTTGTGGTTCATCGCGTGGACCCCCTATCTGGTCATCAACCTCGCCGGAATGGTCAACAAACCCATGATCAGCCCGTTGCTGACCATCTGGAGCTCTCTGTTTGCCAAAGGCAACGCTGTCTACAACCCCATCGTGTACGCCATCAGCCACCCCAGGTACAAAGCGGCCCTAGAAAAGAAGCTGCCCTGCCTCTCTTGCAGGAGTGGAGACACCGGTAGCGACAACGCCTCTGCAACCACCACTCAGAGCGAGACGGTTCCCGAGAAAAGCGAGAGCGCG
>LWS_Micruropus_wahlii_NODE_26833_length_1426_cov_2197.536621_g14209_i0.p
ATGGCGTACTGGAACAACCCAGCCAATTTCGTGCCTGAGGGCCATGTGTCCACCAACCCATTCGGTAACTACACCGTTGTGGACACCGCCTCGAAGGAGATCCTCCATTTGATCGACCCCCACTGGTACCAGTTTCCTCCTCTTAACCCCATGTGGTACGGCATCCTGGGATTCGTCATCACCATTCTAGGCATCCTCTCCCTTGTGGGCAATCTCATCGTCATCTGGGTATTCATGAACACCAAATCCCTCCGGTCACCGGCCAATCTACTCGTCGTGAATCTAGCTTTCTCCGATTTTTGCATGATGGCGACTATGTTCCCACCAATGGTTATCAATTGTTACTACAGAACCTGGGCATTCAGTGCGTTTTTCTGCGAACTCTACGGTGCCTTCGGTTCCCTGTTTGGATGTGCTTCCATCTACTCAATGATTTTTATAACCCTTGATCGATACAACGTGATTGTGAAGGGAGTATCTGGTAAACCTCTATCCAGCGGGGGAGCTGGGGCCCGAATTGCTTTTGTGTGGCTCCTTTCTATCCTTTGGACAATCGCTCCCCTCTTCGGATGGAACCGCTATGTGCCAGAGGGTAACATGACTGCTTGCGGAACCGACTACCTCAGTGATACAATGCTGTCGCACAGCTACCTCTACGCCTACGGGTTCTGGGTTTACATCCTTCCTCTGGCCATCATCATCTACAGCTACACATTCATAGTATCTGCCGTCTTCGCCCACGAGAAGGGAATGCGCGAGCAGGCCAAGAAGATGGGCGTCAAATCTCTCCGAAACGAAGAAGCGCAGGCAACATCTGCCGAATGCCGTCTGGCCAAGGTGGCGTTGATGACCGTCTCTCTGTGGTTCATCGCGTGGACCCCCTACCTGGTCATCAACCTCGCCGGAATGGTCAACAAGCCCATGATCAGCCCCTTGCTGACCATCTGGAGCTCTCTGTTTGCCAAGGGTAACGCTGTCTACAACCCCATCGTGTACGCCATCAGCCACCCCAGGTACAAGGCTGCCCTAGAAAAGAAGCTGCCCTGCCTCTCTTGCAAGAGTGGAGACTCCGGCAGCGACAACGCCTCTGCAACCACCACTCAGAGCGAGACGGTTCCCGAGAAAAGCGAGAGCGCG
>LWS_Linevichella_vortex_rnaspades_NODE_28177_length_1400_cov_1182.236121_g13365_i0.p
ATGGCGTACTGGAACAACCCAGCCAATTTCGTGCCTGAGGGCCTTGTGTCAACCAACCCATTCGGTAACTACACCGTTGTGGACACCGCCTCGAAGGAGATCCTCCACATGATCGACCCCCACTGGTACCAGTTTCCTCCTCTTAACCCCATGTGGTACGGCATCCTGGGATTCGTCATCACCATTATGGGCATCCTCTCCCTTGTGGGCAACCTCATCGTCATCTGGGTCTTCATGAACACCAAAAGCCTCCGGTCACCAGCCAATCTGCTCGTCGTGAACCTAGCTTTCTCCGATTTTTGCATGATGTCGGTTATGTTCCCACCAATGGTTATCAATTGTTACTACAGAACCTGGGCATTCAGTGCCTTTTTCTGTGAGCTCTACGGTGCCTTCGGTTCCCTGTTTGGATGTGCTTCCATCTACTCCATGATTTTTATCACGCTTGACCGATACAACGTGATTGTGAAGGGAGTATCTGGCAAACCTCTAACCAGCGGTGGAGCTGGGGCCCGAATTGCATTTTTGTGGCTCCTTTCCATCTGTTGGACAATCGCTCCTCTCTTTGGATGGAACCGCTATGTGCCAGAGGGTAACATGACTGCTTGCGGAACTGATTACCTCAATGATACAATGCTGTCGCACAGCTACCTGTACGCCTACGGGTTCTGGGTTTACATCCTCCCCCTGATCATCATCGTCTACAGCTACACATTCATAGTATCCGCCGTCTTCGCCCACGAGAAGGGAATGCGCGAGCAGGCCAAGAAGATGGGTGTCAAATCTCTCCGAAACGAAGAAGCGCAGGCAACATCTGCTGAATGCCGACTGGCCAAGGTGGCGTTGACGACTGTCTCTCTGTGGTTCATCGCGTGGACCCCCTACCTGGTCATCAACCTCGCCGGAATGGTCAACAAGCCCATGATCAGCCCCTTGCTGACCATCTGGAGTTCTCTGTTTGCCAAGGGTAACGCTGTCTACAACCCCATCGTGTACGCCATCAGCCACCCCAGGTACAAGGCCGCCCTAGAGAAGAAGCTGCCCTGCCTCTCTTGCAGGAGTGGAGACACCGGCAGCGACAACGCCTCTGCAACCACCACTCAGAGCGAGACGGTTCCCGAGAAAAGCGAGAGCGCG
>LWS_Micruropus_glaber_rnaspades_NODE_11393_length_1567_cov_1067.988801_g8090_i0.p
ATGGCGTACTGGAACAACCCAGCCAATTTCGTGCCTGAGGGCCATGTGTCAACCAACCCATTTGGTAACTACACCGTTGTGGACACCGCCTCGAAGGAGATCCTCCACATGATCGACCCCCACTGGTACCAGTTTCCTCCTCTTAACCCCATGTGGTACGGCATCCTGGGACTCGTCGTCACCATTATGGGCATCCTCTCCATTGTAGGCAACCTCATCGTCATCTGGGTCTTCATGAACACCAAAACCCTCCGGTCACCAGCCAATCTGCTCGTCGTGAACCTAGCTTTCTCCGATTTTTGCATGATGGCGACTATGTTCCCACCAATGGTTATCAATTGCTACTACAGAACCTGGGCATTCAGTGCCTTTTTCTGCGAACTCTACGGCGCCTTCGGTTCCCTGTTTGGATGTGCTTCCATATACTCCATGATTTTCATAACGCTTGACCGATACAACGTGATTGTGAAGGGAGTAGCTGGTAAACCTCTATCCAGCGGTGGGGCTGGGGCCCGAATTGCATTTGTGTGGCTCCTTTCCATCCTTTGGACAATCGCTCCCCTCTTTGGATGGAACCGCTATGTGCCAGAGGGTAACCTGACTGCATGCGGAACCGATTACCTCAATGATACATTGCTGTCACACAGCTACCTCTATGCCTACGGGTTCTGGGTTTACATCCTTCCCCTGATCATCATTATCTACAGCTACACATTCATAGTATCCACCGTCTTCGCACACGAAAAGGGAATGCGTGAGCAGGCCAAGAAAATGGGGGTCAAATCTCTCCGAAACGAAGAAGCGCAGGCAACATCTGCTGAATGCCGACTGGCCAAGGTGGCGTTGATGACCGTCTCTCTGTGGTTCATCGCGTGGACCCCCTACCTGGTCATCAACCTCGCCGGAATGGTCAACAAGCCCATGATCAGCCCGTTGCTGACCATCTGGAGCTCTCTGTTTGCCAAGGGTAACGCTGTATACAACCCCATCGTGTACGCCATCAGCCACCCCAGGTACAAAGCTGCCCTAGAAAAGAAGCTGCCCTGTCTCTCTTGCAAGAGTGGAGACACCGGCAGCGACAAAGCCTCTGCAATCACCTCTCAGAGCGAGGCGGTTCCCGAGAAAAGCGAGAGCGCG
>LWS_Gmelinoides_fasciatus_rnaspades_NODE_20853_length_1364_cov_323.351331_g12142_i0.p
ATGGCGAACTGGAACAACCCTGCCAATTTCGTGCCTGAGGGCCATGTATCGAACAACCCATTCGGTAACTTCACCGTTGTGGACACCGCCTCGAAGGAGATCCTCCATATGATCGACCCCCACTGGTACCAGTTTCCTCCTCTTAACCCCATGTGGTACGGCATCCTGGGATTCGTCATCACCATTCTAGGCATCCTCTCCATTCTGGGCAATATCATCGTCATCTGGGTCTTCATGAACACCAAATCCCTCCGGTCACCAGCCAATCTGCTCGTCGTGAACCTAGCTTTCTCCGATTTTTGCATGATGGCGTCTCAGTTCCCAATAATGGTCACCAACTGTTACTACAGAACCTGGGCCTTCAGTGCGTTTTACTGCGATTTCTACGGTGTCTCCGGTTCCTTGTTTGGCTGTGCTTCCATCTACACAATGATTTTTATAACTCTTGACCGATACAACGTGATTGTGAAGGGAGTATCTAGTAAACCTCTATCCAACGGTGGGGCTGGGGCCCGAATTGCATTTGTGTGGCTCCTTTCCATCCTTTGGACTATTGCTCCCCTCTTCGGATGGAACCGCTATGTGCCAGAGGGTAACCTGACTGCTTGCGGAACTGATTACCTCAATGATACAATGCTGTCGCACAGCTACCTCTACGCCTACGGGTTCTGGGTTTACTTCCTTCCCCTGATCATCATCATCTACAGCTACACATACATAGTATCTGCCGTCTTCGCCCACGAAAAGGGAATGCGCGAGCAGGCCAAGAAGATGGGCGTCAAATCTCTCCGAAACGAAGAAGCGCAGGCAACATCTGCCGAATGCCGTCTGGCCAAGGTAGCGTTGATGACCGTCTCTCTATGGTTCATCGCGTGGACCCCCTACCTGGTCATCAACCTCACCGGAATGGTCAACAAGCCCATGATCAGCCCGTTGCTGACCATCTGGGGCTCTTTGTTTGCCAAGGGTAACGCTGTCTACAACCCCATCGTGTACGCCATCAGCCACCCCAGGTACAAAGATGCCCTAGAAAAGAAGCTGCCCTGCCTCTCTTGCAAGAGTGGAGACACCGGTAGCGACAACGCCTCTGCAACCACCTCTCAGAGCGAGACGATTCCCGTGAAAAGTGAGAACGCG
>LWS_Gmelinoides_fasciatus_rnaspades_NODE_21043_length_1353_cov_148.310583_g12262_i0.p
ATGGCGAACTGGAACAACCCTGCCAATTTCGTGCCTGAGGGCCATGTATCGAACAACCCATTCGGTAACTTCACCGTTGTGGACACCGCCTCGAAGGAGATCCTCCATATGATCGACCCCCACTGGTACCAGTTTCCTCCTCTTAACCCCATGTGGTACGGCATCCTGGGATTCGTCATCACCATTCTAGGCATCCTCTCCATTCTGGGCAATATCATCGTCATCTGGGTCTTCATGAACACCAAATCCCTCCGGTCACCAGCCAATCTGCTCGTCGTGAACCTAGCTTTCTCCGATTTCTGCATGATGGCAACTCTGTTTCCAATAAATGTCACCAACTGTTACTACAGAACCTGGGCATTCAGTGCCTTTACCTGCGAACTCTACGGTACCTTCGGTTCATTGTTTGGCTGTGCTTCCATCTACTCAATGATTTTTATAACGCTTGACCGATACAACGTGATCGTGAAAGGAGTGTCTGGTAAACCTCTATCCAGCGGTGGAGCTGGTGCCCGAATTGCATTTGTGTGGCTCTTTTCCATCCTTTGGACTATCGCTCCCCTCTTTGGATGGAACCGCTATGTGCCAGAGGGTAACCTGACTGCTTGCGGAACCGATTACCTCAATGATACAATGCTGTCGCACAGCTACCTCTATGCCTACGGGTTCTGGGTTTACTTCCTTCCCCTGATAATCATCATCTACTGCTACACATTCATAGTATCTGCCGTCTTTGCCCACGAGAAGGGAATGCGTGAGCAGGCCAAGAAGATGGGCCTCAAATCTCTCCGAAACGAAGAAGCGCAGGCAACATCTACCGAATGCCGACTGGCTAAGGTGGCGTTGATGACCGTCTCTCTGTGGTTCATAGCGTGGACCCCCTACCTGGTCATCAACCTCGCCGGAATGGTCAACAAGCCCATGATCAGCCCCTTGCTGACCATCTGGAGCGCTATGTTTGCCAAGGCTAGCGCTGTCTACAACCCCATCGTGTACGCCATCAGCCACCCTAAGTACAAAGCTGCCCTAGGAAAAAGGCTGCCCTGCCTCTCCTGCAAGAGTGGAGGCAACGGCAGCGACAGCGCCTCTGCAACCACCACTCAGTGCGAGAATGTTCAAGATAATTCAAGA
>LWS_Linevichella_vortex_rnaspades_NODE_30295_length_1313_cov_54.451741_g14484_i1.p
ATGGCGAACTGGAACAACCCTGCCAATTTCGTGCCTGAGGGCCATGTATCAACCAACCCATTTGGTAACTTCACCGTTGTGGATACCGCCTCGAAGGAGATCCTCCATATGATCGACCCCCACTGGTACCAGTTTCCTCCTCTTAACCCCATGTGGCACGGCATCCTGGGACTCACCATCACCATTCTAGGCATTCTCTCCCTTATGGGCAACCTCATCGTCATCTGGGTCTTCATGAACACCAAAACTCTCCGGTCACCAGCCAATCTGTTCGTCGTGAACCTAGCTTTGGCCGATTTTTGCATGATGGCAATTCTGTTCCCAATAAATGTCACCAATTGTTACCACGGAACCTGGGCATTCAGTGCTTTAACCTGCGAGCTCTACGGTGTGGCCGGTTCCCTGTTTGGCTGTGCTTCCATCTACTCAATGATTTTTATAACACTTGACCGATACAACGTGATCGTGAAGGGAGTGTCTGGTAAACCTCTATCCAGCGGTGGAGCTGGGGCCCGAATTGCATTTGTGTGGCTCTTTTCCATCCTTTGGACTATCGCTCCCCTCTTCGGATGGAACCGCTATGTGCCAGAGGGTAACATGACTGCTTGCGGAACCGATTACCTCAATGATACATTGCTGTCACACAGTTACCTCTACGCCTACGGGTTATGGGTTTACATCCTTCCTCTGATCATCATCATCTACAGCTACACATTCATAGTATCTGCCGTCTTTGCCCACGAGAAGGGAATGCGCGAGCAGGCCAAGAAGATGGGTGTCAAATCTCTCCGAAACGAAGAAGCGCAGGCAACATCTGCCGAATGCCGACTGGCCAAGGTGGCGTTGATGACTGTCACTCTGTGGTTCATCGCGTGGACTCCCTACCTGGTCATCAACCTCATTGGAATGGTCAACAAGCCCATGATCAGCCCCTTGCTGACCGTCTGGAGCTCTGTGTTTGCCAAGGCTAGCGCTGTCTACAACCCCATCGTGTACGCCATCAGCCACCCCAAGTACAAAGCTGCCCTAGAAAAGAAGCTGCCCTGCCTCTCTTGCAAGAGTGGAAACACCGGCAGCGACAGCGCCTCTGCCACCACCACTCAGAGCGAGACGGTTCAAGATAATTCCAGA
>LWS_Micruropus_wahlii_NODE_14726_length_2121_cov_414.118129_g7393_i0.p
ATGGCGTACTGGAACAACCCAGCCAATTTCGTGCCTGAGGGCCATGTGTCCACCAACCCATTCGGTAACTACACCGTTGTGGACACCGCCTCGAAGGAGATCCTCCATATGATCGACCCTCACTGGTACCAGTTTCCTCCTCTTAACCCCATGTGGCACGGCATCCTGGGACTTGCAATCACCATTATAGGCATCCTCTCCCTTGTGGGCAACCTCATCGTCATCTGGGTCTTCATGAACACCAAAACTCTCCGGTCACCAGCCAATCTGCTCGTCGTGAACCTAGCTTTCGCCGATTTTTGCATGATGACAACTCTGTTCCCAATAAATGTCACCAACTGTTACTACGGAACCTGGGCATTCAGTGCCTTTATCTGCGAACTCTATGGTGTCTCCGGTTCCCTGTATGGCTGTGCTTCCATCTACTCAATGATTTTTATAACGCTTGACCGATACAACGTGATTGTGAAGGGAGTGTCTGGTAAACCTCTATCCAGCTGTGGGGCTGGGGCCCGAATTGCATTTGTGTGGCTCCTTTCCATCCTTTGGACTATTGCTCCCCTCTTCGGATGGAACCGCTATGTGCCAGAGGGTAACCTGACTGCTTGCGGAACTGATTACCTCAATGATACATTGTTGTCACACAGCTACCTCTACGCCTACGGGTTCTGGGTTTACATCATTCCCCTGATAATCATCATCTACTGCTATACATTCATAGTATCTGCCGTCTTCGCACACGAGAAGGGAATGCGCGAGCAGGCCAAGAAGATGGGCGTCAAATCTCTCCGAAACGAAGAAGCGCAGGCAACATCTGCCGAATGCCGTCTGGCCAAGGTGGCGTTGATGACCGTCTCTCTGTGGTTCATCGCGTGGACCCCCTACCTGGTCATCAACCTCGCCGGAATGGTCAACAAGCCCATGATCAGCCCCTTGATGACCATCTGGAGCTCTATGTTTGCCAAGGCTAGCGCTGTCTACAACCCCATCGTGTACGCCATCAGCCACCCCAAGTACAAAGCTGCCCTAGAACAAAAGCTGCCCTGTCTCTCCTGCAAGAGCGGAAACACCGGCAAGGACAGCGCCTCTGCAACCACCACTCAGAGCGAGACGGTTCAAGATAATTCAAAA
>LWS_Linevichella_vortex_rnaspades_NODE_30293_length_1313_cov_179.967563_g14484_i0.p
ATGGTGAACTGGAACAACCCAGCTAATTTCGTGCCTGAGGGCCATGAATCAACCAACCCATTCGGTAACTTTACCGTTGTGGACACCGCCTCGAAGGAGATCCTCCATATGATCGATCCCCACTGGTATCAGTTTCCTCCTCTTAACCCCATGTGGTACGGCATCCTGGGACTCGTCGTCACCATTATGGGCATCCTCTCCCTTGTGGGCAACCTCATCGTCATCTGGGTCTTCATGAACACCAAAAGCCTCCGGTCACCAGCCAATCTGCTCGTCGTGAACCTAGCTTTCTCCGATTTTTGCATGATGGCGACTCAATTTCCAATAATGGTCACCAACTGTTACTACAGAACCTGGGCATTCAGTGCCTTTTACTGCGATTTCTACGGTGTCTCCGGTTCCCTGTTTGGCTGTGCTTCCATCTACACAATGGTTTTTATAACACTTGACCGATACAGCGTTATTGTGAAGGGAGTGTCTGGTAAACCTCTATCAAGCGGTGGAGCTGGGGCCCGAATTGCATTTGTGTGGCTCCTTTCCATTCTTTGGACTATCGCTCCCCTCTTCGGATGGAACCGCTATGTGCCAGAGGGTAACCTGACTGCTTGCGGAACCGACTACCTCAATGATACACTGCTGTCACAGAGCTACCTCTATGCCTACGGGTTATGGGTTTACATCCTCCCCCTGATCATCATCATCTACAGCTACACATTCATAGTATCCACCGTCTTCGCCCACGAGAAGGGAATGCGCGAGCAGGCCAAGAAGATGGGTGTCAAATCTCTCCGAAACGAAGAAGCGCAGGCAACATCTGCCGAATGCCGACTGGCCAAGGTGGCGTTGATGACTGTCACTCTGTGGTTCATCGCGTGGACTCCCTACCTGGTCATCAACCTCATTGGAATGGTCAACAAGCCCATGATCAGCCCCTTGCTGACCGTCTGGAGCTCTGTGTTTGCCAAGGCTAGCGCTGTCTACAACCCCATCGTGTACGCCATCAGCCACCCCAAGTACAAAGCTGCCCTAGAAAAGAAGCTGCCCTGCCTCTCTTGCAAGAGTGGAAACACCGGCAGCGACAGCGCCTCTGCCACCACCACTCAGAGCGAGACGGTTCAAGATAATTCCAGA
>LWS_Linevichella_vortex_T285_TRINITY_DN2807_c0_g1_i1.p
ATGGCGTACTGGAACAACCCAGCCAATTTCGTGCCTGAGGGCCTTGTGTCAACCAACCCATTCGGTAACTACACCGTTGTGGACACCGCCTCGAAGGAGATCCTCCACATGATCGACCCCCACTGGTACCAGTTTCCTCCTCTTAACCCCATGTGGTACGGCATCCTGGGATTCGTCATCACCATTATGGGCATCCTCTCCCTTGTGGGCAACCTCATCGTCATCTGGGTCTTCATGAACACCAAAAGCCTCCGGTCACCAGCCAATCTGCTCGTCGTGAACCTAGCTTTCTCTGATTTTTGCATGATGGCGACTCAATTTCCAATAATGGTCACCAACTGTTACTACAGAACCTGGGCATTCAGTGCCTTTTACTGCGATTTCTACGGTGTCTCCGGTTCCCTGTTTGGCTGTGCTTCCATCTACACAATGGTTTTTATAACACTTGACCGATACAGCGTTATTGTGAAGGGAGTGTCTGGTAAACCTCTATCAAGCGGTGGAGCTGGGGCCCGAATTGCATTTGTGTGGCTCCTTTCCATTCTTTGGACTATCGCTCCCCTCTTCGGATGGAACCGCTATGTGCCAGAGGGTAACCTGACTGCTTGCGGAACCGACTACCTCAATGATACACTGCTGTCACAGAGCTACCTCTATGCCTACGGGTTATGGGTTTACATCCTCCCCCTGATCATCATCGTCTACAGCTACACATTCATAGTATCCGCCGTCTTCGCCCACGAGAAGGGAATGCGCGAGCAGGCCAAGAAGATGGGTGTCAAATCTCTCCGAAACGAAGAAGCGCAGGCAACATCTGCTGAATGCCGACTGGCCAAGGTGGCGTTGACGACTGTCTCTCTGTGGTTCATCGCGTGGACCCCCTACCTGGTCATCAACCTCGCCGGAATGGTCAACAAGCCCATGATCAGCCCCTTGCTGACCATCTGGAGTTCTCTGTTTGCCAAGGGTAACGCTGTCTACAACCCCATCGTGTACGCCATCAGCCACCCCAGGTACAAGGCCGCCCTAGAGAAGAAGCTGCCCTGCCTCTCTTGCAGGAGTGGAGACACCGGCAGCGACAACGCCTCTGCAACCACCACTCAGAGCGAGACGGTTCCCGAGAAAAGCGAGAGCGCG
>LWS_Gammarus_fossarum_rnaspades_NODE_37666_length_1398_cov_510.137017_g25997_i0.p
ATGGCGAACTGGAACAATCCCGCAAATTTCGTGCCTGAGGGCCATGTGTCAACCAACCCATTCGGCAACTTCACCGTTGTGGACACCGCCACGAAAGAGATACTCCACATGATCGATCCCCACTGGTACCAGTTTCCTCCCCTTAACCCCATGTGGTACGGCATCCTGGGATTCGTCATCACCATTCTAGGCATCCTCTCCCTTGTGGGCAATGTCATCGTCATCTGGGTCTTCATGAATACTAAAACCCTCAGGTCTCCGGCCAATCTACTCGTGGTGAACCTAGCTTTCTCCGACTTCTGCATGATGGCGACTATGTTCCCACCAATGGTCATCAACTGCTACTACAGAACATGGGCTTTCAGTGCCTTATTCTGCGAAATCTACGGTACCTTCGGTTCTCTGTTTGGCTGCGCTTCTATCTACACCATGATTTTCATAACGCTTGACCGATACAACGTGATCGTGAAGGGAGTGTCCGGTAAACCACTATCGAGCGGCGGAGCTGGTGCCCGAATTGCGCTTGTGTGGACACTTTCTATCCTTTGGACGATTGCTCCCCTCTTCGGATGGAACCGCTATGTACCAGAGGGTAACATGACTGCTTGCGGAACAGACTACCTCAGCGATACATTCCTCTCACACAGCTACCTTTACGCCTACGGGTTCTGGGTTTACTTCCTTCCCCTGATTATCATCGTCTACTGCTACACATTCATAGTGTCAGCCGTCTTCGCCCACGAGAAGGGTATGCGCGAGCAGGCCAAGAAGATGGGCGTCAAATCTCTACGAAACGAAGAAGCCCAGGCAACATCTGCCGAGTGCCGTCTGGCCAAGGTGGCGTTGATGACCGTCTCTCTGTGGTTCATCGCGTGGACCCCCTACCTGGCAATCAACCTCGCCGGAATGGTCAACAAGCCCATGATCAGCCCCTTGCTGACCATCTGGAGCTCTCTGTTTGCCAAGGGTAACGCTGTCTACAACCCCATCGTATACGCCATCAGCCACCCCAGGTACAAAGCTGCCCTAGAGAAAAAGCTGCCCTGCCTCTCCTGCAAGAGTGGAGACAGCGGCAGCGACAGCGCCTCAGCAACCACCACTCAGAGCGAAGCTGCTCCCGAGAAGAGCGAGAGCGCG
>LWS_Gammarus_wautieri_rnaspades_NODE_26233_length_1437_cov_320.067647_g20937_i0.p
ATGGCGAACTGGAACAATCCTGCTAATTTCGTGCCTGAGGGCCATGTGTCCACCAACCCATTCGGCAACTTCACCGTTGTGGACACCGCCACGAAAGAGATCCTCCACATGATCGATCCCCACTGGTACCAGTTTCCTCCCCTTAACCCCATGTGGTACGGCATCCTGGGATTCGTCATCACCATTCTAGGCATCCTCTCCCTAGTGGGCAATGTCATCGTCATCTGGGTCTTCATGAATACTAAAACCCTCAGGTCTCCTGCCAATCTACTCGTGGTGAACCTAGCTTTCTCAGACTTCTGCATGATGGCGACTATGTTCCCACCAATGGTCATCAACTGTTACTACAGAACATGGGCTTTCAGTGCCTTGTTCTGCGAAATCTATGGTACCTTCGGTTCCCTGTTTGGCTGCGCTTCTATCTACACCATGATTTTCATAACTCTTGACCGATACAACGTGATCGTGAAGGGAGTGTCCGGTAAACCTCTATCGAGCGGTGGAGCTGGTGCCCGAATTGCGCTTGTGTGGACCCTTTCTATCCTTTGGACGATTGCTCCCCTCTTTGGATGGAACCGCTACGTTCCAGAGGGTAACATGACTGCTTGCGGAACAGACTACCTCAGCGATACATTCCTCTCACACAGCTACCTCTACGCCTACGGGTTCTGGGTTTACTTCCTTCCCCTGATTATCATCGTCTACTGCTACACATTCATAGTGTCAGCCGTCTTCGCCCACGAGAAGGGTATGCGCGAGCAGGCCAAGAAGATGGGCGTCAAATCTCTCCGAAACGAAGAAGCCCAGGCAACATCTGCCGAGTGCCGTCTGGCCAAGGTGGCGTTGATGACCGTCTCACTGTGGTTCATCGCGTGGACCCCCTACCTGGCAATCAACCTCGCCGGAATGGTCAACAAGCCCATGATCAGCCCCTTGCTGACCATCTGGAGCTCTCTGTTTGCCAAGGGTAACGCTGTCTACAACCCCATCGTGTACGCCATCAGCCACCCCAGGTACAAAGCTGCCCTAGAGAAAAAGCTGCCCTGCCTTTCCTGCAAGAGTGGAGACAGCGGCAGCGACAGCGCCTCTGCAACCACCACTCAGAGCGAAGCTGCTCCCGAGAAAAGCGAGAGTGCG
>LWS_Gammarus_pulex_rnaspades_NODE_29624_length_1355_cov_371.905321_g22036_i2.p
ATGGCGCACTGGAACAACCCTGCAACCTTCGTGCCTGAGGGCCATGTGTCCACCAACCCATTCGGCAACTACACCGTTGTAGACACCGCCACGAAGGAGATCCTCCACATGATCGACCCCCACTGGTACCAGTTTCCTCCCCTTAACCCCATGTGGTACGGCATCCTGGGATTCGTCATCACCATTTTAGGCATCCTCTCTCTTGTTGGCAATCTCATCGTTATCTGGGTCTTCATGAACACCAAAACCCTCCGGTCACCCGCCAATCTACTCGTGGTGAACCTAGCTTTATCCGACTTTTGCATGATGACGACTATGTTCCCACCAATGGTCATCAACTGTTACTACAGAACATGGGCATTCAGTGCCTTGTTCTGCGAAATCTACGGTGTCTTCGGTTCACTGTTTGGCTGCGCTTCTATCTACACTATGATTTTCATAACGCTTGACCGATACAACGTGATCGTGAAGGGAGTGTCCGGTAAACCTCTGTCCGGCGGTGGAGCTGGGGCCCGAATTGCATTTGTGTGGATCCTTTCCATCCTTTGGACAATCGCTCCCCTGTTCGGGTGGAACCGCTATGTTCCAGAGGGTAACATGACTGCTTGCGGAACAGACTACCTCAGTGATACATTGCTGTCACATAGCTACCTCTACGCCTACGGGTTCTGGGTTTACTTTCTTCCCCTGATCATCATCATCTACTGCTACACTTTCATAGTATCAGCCGTCTTTGCCCACGAGAAAGGAATGCGCGAACAGGCCAAGAAGATGGGCGTCAAATCTCTCCGAAACGAAGAAGCCCAAGCAACATCTGCCGAGTGCCGTCTTGCCAAGGTGGCGTTGATGACCGTCTCGCTGTGGTTCATCGCGTGGACCCCCTACATGGTAATCAACTTCGCCGGAATGGTCAACAAGCCCGTGATCAGCCCCTTGCTGACCATCTGGAGCTCTCTGTTTGCCAAGGGTAACGCTGTCTACAACCCCATCGTGTACGCCATCAGCCACCCCAGGTACAAAGCTGCCCTTGAGAAGAAGCTGCCCTGTCTCTCCTGCAAGAGTGGAGACTCCGGCAGCGACAGCGCCTCAGCAACCACCACTCAGAGTGAAGCGGCTCCCGAGAAAAGCGAGAGCGCG
>LWS_Gammarus_pisinnus_trinity285_TRINITY_DN1076_c0_g1_i1.p
ATGGCGTACTGGAACAACCCAGCCAATTTCGTGCCTGAGGGCCACGTGTCAACCAACCCATTTGGCAACTTCACCGTTGTGGACACCGCCTCGAAGGAGATCCTCTATATGATCGACCCCCACTGGTATCAGTTTCCTCCCCTTAACCCCATGTGGTACGGCATTCTGGGATTCGTTATCACTATTCTAGGCATCCTCTCTCTTGTTGGCAACCTCATCGTCATCTGGGTCTTCATGAACACCAAAACCCTCCGGTCACCCGCCAATCTGCTCGTGGTGAACCTAGCTTTCTCCGACTTTTGCATGATGACTACTATGTTCCCACCAATGGTCATCAACTGTTACTACAGAACGTGGGCATTTAGTGCCTTGTTCTGCGAAATCTACGGTACCTTCGGTTCTCTGTTTGGCTGTGCTTCCATCTACACTATGATTTTCATAACGCTTGACCGATACAACGTGATTGTGAAGGGAGTGTCCGGTAAACCTCTATCCAGTGGTGGAGCTGCGGCCAGAATTGGGTTTGTGTGGCTTCTTTCCATCCTTTGGACAATCGCTCCCCTCTTCGGATGGAACCGCTATGTACCAGAGGGTAACATGACTGCTTGTGGAACTGACTACCTAAGCGATACATGGATGTCACACAGCTACCTCTACGCTTACGGGTTCTGGGTTTACTTCCTTCCCTTGATTATCATCATCTACTGCTACACATTCATAGTGTCCGCCGTCTTCGCCCACGAGAAGGGAATGCGTGAACAGGCAAAGAAGATGGGCGTCAAATCTCTCCGAAACGAAGAAGCGCAGGCAACCTCTGCCGAATGCCGACTGGCCAAGGTGGCGCTGATGACCGTCTCACTGTGGTTTATCGCGTGGACTCCCTACATGGCCATCAACTTTGCCGGAATGGTCAACAAGCCCATGATCAGCCCCTTACTGACCATCTGGAGCTCGCTGTTTGCCAAGGGTAACGCTGTCTACAACCCCATCGTGTACGCCATCAGTCATCCCAGGTACAAAGCTGCCCTAGAGAAGAAGCTGCCATGCCTCTCCTGCAAGAGTGGAGACACCGGCAGCGACAGCGCCTCTGCAACCACCACTCAGAGCGAAGCGGTCCCCGAGAAGAGCGAGAGCGCG
>LWS_Gammarus_minus_rnaspades_NODE_10663_length_2626_cov_269.842288_g8157_i0.p
ATGGCGCACTGGAACAACCCGTCCAACCTTATGCCTGAGGGCCATGTGTCCACCAACCCATTCGGCAACTACACCGTGGTGGACACTGCTTCGAAGGAGATACTCCACATGATCGACCCCCACTGGTACCAGTTCCCTCCTCTTAACCCCATGTGGTACGGCATCCTCGGATTCGTCATCACCATTCTAGGCATCCTCTCCGTTGTAGGCAACGTCATCGTAATCTGGGTCTTCATGAATACAAAGTCCCTTCGATCACCCGCCAATCTGCTCGTAGTAAACCTAGCTTTTTCTGACTTTTGCATGATGACGACTATGTTCCCACCAATGGTCATCAACTGTTACTACAGAACGTGGGCGTTCAGTGCCTTGTTCTGCGAAATCTACGGTTTTTGCGGTTCACTGTTTGGCTGCGCTTCAATCTACAGTATGATCTTCATCACGCTTGACCGATACAACGTGATTGTGAAGGGAGTGTCCGGCAAACCTCTGTCAAGCGGCGGGGCTGGGGCCAGAATTGCGTTAGTGTGGGTCCTTTCCCTTCTTTGGACAATCGCTCCCCTCTTCGGCTGGAACCGCTATGTACCAGAGGGTAACATGACTGCTTGCGGAACTGACTACCTCGAAGATTCATTGATGTCACACAGCTACCTCTACGCCTATGGATTCTGGGTTTACTTCCTTCCCCTGATCATCATCATCTACTCCTACACATACATTGTGTCTGCTGTCTTCGCCCACGAGAAAGGCATGCGCGAACAGGCCAAGAAGATGGGGGTCAAATCTCTTCGAAACGAAGAAGCACAGGCAACCTCTGCCGAATGCCGACTTGCTAAGGTGGCGCTGATGACCGTCTCGCTGTGGTTCATCGCTTGGACCCCTTACTTGGCCATCAACTTTGCCGGAATGGTCAACAAGCCCTTGATCAGCCCCTTGCTGACCATCTGGAGCTCTCTGTTTGCCAAGGCTAACGCTGTCTACAACCCCATCGTATACGCCATTAGTCACCCTAGGTACAAAGCTGCCCTCGAGAAGAAGCTCCCCTGCCTCTCCTGCAAAAGCGCAGACACCGGCAGCGACAACGCCTCTGCAACCACCACTCAGAGCGAAGCGGTTCCCGAGAAGAGCGAAAGTGCA
>LWS_Echiuropus_macronychus_GEPN01_underscore_gi_0_gb_GEPN01029032.1_.p
ATGGCGTACTGGAACAACCCAGCCAATTTCGTGCCTGAGGGCCATGTGTCAACCAACCCATTCGGCAACTTCACCGTTGTGGACACCGCCTCGAAAGAGATCCTCCACTTGGTCGACCCCCACTGGTACCAGTTTCCTCCCCTTAACCCCATGTGGTACGGCATCCTGGGATTCGTCATCACCATTCTCGGCATCCTCTCCCTTGTGGGCAACGTCATCGTCATCTGGGTCTTCATGAACACCAAGAGCTTGCGATCACCCGCAAATCTCCTCGTGGTCAACCTAGCACTTTCTGACTTCTTGATGATGGCTACCATGTTTCCACCAATGGTTACCAGCTGCTACTACCACACCTGGGCGTTCAGCGCCTTCTCCTGCGAGATCTACGGTTTCCTCGGATCCCTCTTTGGTTGCGTCTCCATCTGGACCATGATCTTCATCACCATTGATCGTTACAACGTGATCGTGAAGGGTGTTTCCGCCGCTCCTCTATCAAGCAGCGGTGCTCTGCTCAGGATCGTTTTCGTTTGGGCCTTGTCCCTCACTTGGACCATTTTACCCTTCTTCGGGTGGAACAGATATGTACCGGAGGGTAACATGACTGCATGCGGAACTGACTACCTCACAGACTCAACTTCATCTCACTCTTACCTCTACGCATACGGATTCTGGGTTTACTTCCTCCCCTTGCTCATCATCATCGGGGCCTACTCCAAGATTGTGTCCGCCGTCTTCGCCCACGAGAAGGGAATGCGTGAGCAGGCCAAGAAGATGGGCGTCAAATCTCTCCGAAACGAAGAAGCACAGGCAACCTCTGCTGAATGCCGACTGGCCAAGGTGGCTCTGATGACCGTCTCGCTGTGGTTCATCGCGTGGACACCTTACTTGGTCGTCAACTTCGCCGGAATGGTCAACAAGCCCATGATCAGCCCTCTGATGACCATCTGGTGCTCTCTGTTTGCTAAGGGTAACGCTGTCTACAACCCCATCGTGTACGCCATCAGCCACCCTAGGTACAAGGCTGCCCTAGAGAAGAAGCTGCCCTGCCTCTCCTGCAAGGGTGGGGACACCGGCAGCGACAACGCCTCTTCAACCACCACTCAGAGCGAAGCTGCTCCCGAGAAAAGCGAGAGCGCG
>LWS_Eulimnogammarus_cyaneus_GHHW01_underscore_gi_0_gb_GHHW01005932.1_.p
ATGCCTTCCGACCGGCATCAAAGCCCCGCTTTCGAGATGGCGTACTGGAACAACCCAGCCAATTTCGTGCCTGAGGGCCATGTGTCAACCAACCCATTCGGCAATTACACCGTTGTGGACACCGCCTCGAAGGAGATCCTCCACTTGATCGACCCCCACTGGTACCAGTTTCCTCCCCTTAACCCCATGTGGTACGGCATCCTGGGATTCGTCATCACCATTCTAGGCATCCTCTCCCTTGTGGGCAACGTGATCGTCATCTGGGTCTTCATGAACACCAAGAGCTTGCGATCACCCGCAAATCTCCTCGTGGTCAACCTAGCAATTTCTGACTTCCTGATGATGACTACCATGTTCCCACCAATGGTTACCAGCTGCTACTACCACACCTGGGCGTTCAGCGCCTTCTTCTGCGAGATCTACGGTTTCTTCGGATCCCTGTTTGGTTGCATCTCCATCTGGACCATGATCTTCATCACCCTTGATCGTTACAACGTGATCGTGAAGGGTGTTTCCGCCGCTCCTCTATCAAGCAGCGGTGCTCTGCTCAGGATCGTTTTGGTTTGGGTCGTGGCCATCACTTGGACCATTTTACCCTTCTTCGGGTGGAACAGATATGTACCGGAGGGTAACTTGACTGCATGCGGAACTGACTACCTCACAGACTCAACTTCATCTCACTCTTACCTCTACGCATACGGATTCTGGGTTTACTTCCTCCCCTTGCTCATCATCATCGGGGCCTACTCCAAGATTGTGACCGCCGTCTTCGCCCACGAGAAAGGGATGCGCGAACAGGCCAAGAAGATGGGAGTCAAATCTCTCCGAAACGAAGAAGCGCAGAAGACCTCTGCTGAATGCCGACTTGCTAAGGTTGCGTTGATGACCGTCTCGCTGTGGTTCATCGCGTGGACCCCCTACATGGTCATCAACTTCATCGGAATGATCAACAAGCCCATGATCAGCCCCTTGCTGACCATCTGGAGCTCTCTGTTTGCCAAGGGTAACGCTGTCTACAACCCCATCGTGTACGCCATTAGCCACCCTAGGTACAAGGCTGCCCTAGAGAAGAAGCTGCCCTGCCTCTCCTGCAAGAACGGAGACACGGGCAGCGACAGCGCCTCTACAACCACCACTCAAAGCGAAGCGGCTCCCGAGAAAAGCGAGAGCGCC
>LWS_Acanthogammarus_godlewskii_rnaspades_NODE_7554_length_1582_cov_299.716895_g5574_i0.p
ATGGCGCAGTGGAACAACCCGGCAAGCATGTTGCCTGGGGGCATGGTGTCCACCAACCCCTTCGGTAACTACACCGTCGTGGATGCTGCTTCCCAGGACCTGCTCCCCCTGATTGACCCCCACTGGTACCAGTACCCCCCTCTGAACCCCATGTGGTACGGACTTCTCGGATTCGCCATCTTCGTCCTCGGGATAATGTCCGTCTTCGGCAACGCCATCGTCATCTGGGTCTTCATGAACACCAAGAGCTTGCGATCACCCGCAAATCTCCTCGTGGTCAACCTAGCAATTTCTGACTTCCTGATGATGACTACCATGTTCCCACCAATGGTTACCAGCTGCTACTACCACACCTGGGCGTTCAGCGCCTTCTTCTGCGAGATCTACGGTTTCTTCGGATCCCTGTTTGGTTGCGTCTCCATCTGGACCATGATCTTCATCACCATTGATCGTTACAACGTGATCGTGAAGGGTGTTTCCGCCGCTCCTCTATCAAGCGGCGGTGCTCTGCTCAGGATCGTTTTCGTTTGGGCGTTGGCCATCATTTGGACCATTTTACCCTTCTTCGGGTGGAACAGATATGTACCGGAGGGTAACATGACTGCATGCGGAACTGACTACCTCACAGACTCAACTTCATCTCACTCTTACCTCTACGCATACGGATTCTGGGTTTACTTCCTCCCCTTGCTCATCATCATCGGGGCCTACTCCAAGATTGTGAGCGCCGTCTTCGCCCACGAGAAAGGGATGCGCGAACAGGCCAAGAAGATGGGAGTCAAATCTCTCCGAAACGAAGAAGCGCAGAAGACCTCTGCTGAATGCAGACTTGCTAAGGTTGCGTTGATGACCGTCTCGCTGTGGTTCATCGCGTGGACTCCCTACCTGGTCATCAATTTTGTTGGAATGATCAACAAGCCCATGATCAGCCCGCTCTTCACCATATGGGGCTCTCTGTTCGCCAAGGCTAACGCTGTCTACAACCCCATCGTGTACGCCATCAGCCACCCCAGGTACCGAGCAGCCCTCGAGAAGAAGCTGCCCTGCCTGTCCTGCAAGGGCGAGGATGCCGGATCCAACGAAATCGTCTCTGTGACCACCACACAGAGCGAGCCGCCTATAACCGAAAAGACGGAAAGTGCC
>LWS_Oxyacanthus_curtus_rnaspades_NODE_7378_length_1361_cov_257.365091_g5707_i0.p
ATGGCGCAGTGGAACAACCCGGCAAGCATGTTGCCTGAGGGCATAGTGTCCACCAACCCCTTCGGTAACTACACCGTCGTGGATGCTGCTCCCCAGGACCTGCTCCCCATGATTGACCCCCACTGGTACCAGTACCCCCCTCTGAACCCCATGTGGTACGGACTTCTCGGATTTGCCATCTTCGTCCTCGGGATAATGTCCGTCTTCGGCAACGCCATCGTCATCTGGGTCTTCATGAACACCAAGAGCTTGCGATCACCCGCAAATCTCCTCGTGGTCAACCTAGCAATTTCTGACTTCCTGATGATGACTACCATGTTCCCACCAATGGTTACCAGCTGCTACTACCACACCTGGGCGTTCAGCGCCTTCTTCTGCGAGATCTACGGTTTCTTCGGATCCCTGTTTGGTTGCGTCTCCATCTGGACAATGATCTTCATCACCATTGATCGTTACAACGTGATCGTGAAGGGTGTTTCCGCCGCTCCTCTATCAAGCAGCGGTGCTCTGCTCAGGATCGTTTTCGTTTGGGTCTTGGCAATCATTTGGACCATTTTACCCTTCTTCGGGTGGAATAGATATGTACCGGAGGGTAACATGACTGCATGCGGAACTGACTACCTCACAGACACAACTTCATCTCACTCTTACCTCTACGCATACGGATTCTGGGTTTACTTCCTCCCCTTGCTCATCATCATCGGGGCCTACTCCAAGATTGTGTCCGCCGTCTTCGCCCACGAGAAAGGGATGCGCGAACAGGCCAAGAAGATGGGAGTCAAATCTCTCCGAAACGAAGAAGCGCAGAAGACCTCTGCTGAATGCAGACTTGCTAAGGTTGCGTTGATGACCGTCTCGCTGTGGTTCATCGCGTGGACTCCCTACCTGGTCATCAATTTCGCCGGAATGGTCAACAAGCCCATGATCAGCCCGCTCTTCACCATCTGGGGCTCTCTGTTCGCCAAGGCCAACGCTGTCTACAACCCCATCGTGTACGCCATCAGCCACCCCAGGTACCGAGCAGCCCTCGAGAAGAAGCTGCCCTGCCTGTCCTGCAAGGGCGAAGATGCCGGATCCAACGATATCGTCTCTGTGACCACCACACAGAGCGAGCCGCCTATAACCGAAAAGACGGAAAGTGCC
>LWS_Oxyacanthus_sowinskii_rnaspades_NODE_9449_length_1385_cov_25.617515_g7079_i0.p
ATGGCGCAGTGGAACAACCCGGCAAGCATGTTGCCTGAGGGCATGGTGTCCACCAACCCCTTCGGTAACTACACCGTCGTGGATGCTGCTTCCCAGGACCTGCTCCCCATGATTGACCCCCACTGGTACCAGTACCCCCCTCTGAACCCCATGTGGTACGGACTTCTCGGATTTGCCATCTTCGTGCTCGGGATAATGTCCGTCTTCGGCAACGCCATCGTCATCTGGGTCTTCATGAACACCAAGAGCTTGCGATCACCCGCAAATCTCCTCGTGGTCAACCTAGCAATTTCTGACTTCCTGATGATGGCTACCATGTTCCCACCAATGGTTACCAGCTGCTACTACCACACCTGGGCGTTCAGCGCCTTCTTCTGCGAGATCTACGGTTTCTTCGGATCCCTGTTTGGTTGCGTCTCCATCTGGACCATGATCTTCATCACCATTGATCGTTACAACGTGATCGTGAAGGGTGTTTCCGCCGCTCCTCTATCAAGCAGCGGTGCTCTGCTCAGGATCGTTTTCGTTTGGGTCTTGGCAATCATTTGGACCATTTTACCCTTCTTCGGGTGGAACAGATATGTACCGGAGGGTAACATGACTGCATGCGGAACTGACTACCTCACAGACACAACTTCATCTCACTCTTACCTCTACGCATACGGATTCTGGGTTTACTTCCTCCCCTTGCTCATCATCATCGGGGCCTACTCCAAGATTGTGTCCGCCGTCTTCGCCCACGAGAAAGGGATGCGTGAACAGGCCAAGAAGATGGGAGTCAAATCTCTCCGAAACGAAGAAGCGCAGAAGACCTCTGCTGAATGCAGACTTGCTAAGGTTGCGTTGATGACCGTCTCCCTGTGGTTCATCGCGTGGACTCCCTACCTGGTCATCAATTTCGCCGGAATGGTCAACAAGCCCATGATCAGCCCGCTCTTCACCATCTGGGGCTCTCTGTTCGCCAAGGCCAACGCTGTCTACAACCCCATCGTGTACGCTATCAGCCACCCCAGGTACCGAGCAGCCCTCGAGAAGAAGCTGCCCTGCCTGTCCTGCAAGGGCGAAGATACCGGATCCAACGATATCGTCTCTGTGACCACCACACAGAGCGAGCCGCCAATAACCGAAAAGCCGGAAAGTGCC
>LWS_Boeckaxelia_potanini_rnaspades_NODE_5812_length_1872_cov_57.388919_g4632_i0.p
ATGGCGCACTGGAACAACCCGGCAAGCATGTTGCCTGAGGGCATGGTGTCCACCAACCCCTTCGGTAACTACACCGTCGTGGATGCTGCTCCCCGGGACCTGCTCCCCATGATTGACCCCCACTGGTACCAGTACCCCCCTCTGAACCCGATGTGGTACGGACTTCTCGGATTCGCCATCTTCGTCCTCGGGATGATGTCCGTTTTCGGCAACGCCATCGTCATCTGGATCTTCATGAACACCAAGAGCTTGCGATCACCCGCAAATCTCCTCGTGGTCAACCTAGCAATTTCTGACTTCCTGATGATGACTACCATGTTCCCACCAATGGTTACCAGCTGCTACTACCACACCTGGGCGTTCAGCGCCTTCTTCTGCGAGATCTACGGTTTCTTCGGATCCCTGTTTGGTTGCATCTCCATCTGGACCATGATCTTCATCACCATGGATCGTTACAACGTGATCGTGAAGGGTGTTTCCGCCGCTCCTCTATCAAGCAGCGGTGCTCTGCTCAGGATCGTTTTCGTTTGGGTGTTGGCCATCACTTGGACCATTTTACCCTTCTTCGGGTGGAACAGATATGTACCGGAGGGTAACATGACTGCATGCGGAACTGACTACCTCACAGACTCAACTTCATCTCACTCTTACCTCTACGCATACGGATTCTGGGTTTACTTCCTCCCCTTGCTCATCATCATCGGGGCCTACTCCAAGATTGTGTCCGCCGTTTTCGCCCACGAGAAAGGGATGCGAGAACAGGCCAAGAAGATGGGAGTCAAATCTCTCCGAAACGAAGAAGCGCAGAAGACCTCTGCTGAATGCAGACTTGCTAAGGTTGCGTTGATGACTGTCTCGCTGTGGTTCATCGCGTGGACTCCCTACATGGTCATCAATTTTGGCGGAATGAACAACAAGCCCATGATCAGCCCGCTCTTCACCATCTGGGGCTCTCTCTTCGCCAAGGCCAACGCTGTCTACAACCCCATCGTGTACGCCATCAGCCACCCCAGGTACCGAGCAGCCCTCGAGAAGAAGCTGCCCTGCCTGTCCTGCAAGGGCGAGGATGCCGGATCCAACGAAATCGTCTCTGTGACCACCACACAGAGCGAGCCGCCTATACCCGAAAAGACGGAAAGTGCC
>LWS_Palicarinus_puzyllii_rnaspades_NODE_13203_length_1590_cov_96.240104_g9634_i0.p
ATGGCGCACTGGAACAACCCGGCAAGCATGTTGCCTGAGGGCATGGTGTCCACCAACCCCTTCGGTAACTACACCGTCGTGGATGCTGCTCCCCGGGACCTGCTCCCCCTGATTGACCCCCACTGGTACCAGTACCCCCCTCTGAACCCCATGTGGTACGGACTTCTCGGATTCGCCATCTTCGTCCTCGGGATGATGTCCGTCTTCGGCAACGCCATCGTCATCTGGGTCTTCATGAACACCAAGAGCTTGCGATCACCCGCAAATCTCCTCGTGGTCAACCTAGCAATTTCTGACTTCCTGATGATGACTACCATGTTCCCACCAATGGTTACCAGCTGCTACTACCACACCTGGGCGTTCAGCGCCTTGTTCTGCGAGATCTACGGTTTCTTCGGATCCCTGTTTGGTTGCATCTCCATCTGGACCATGATCTTCATCACCATTGATCGTTACAACGTGATCGTGAAGGGTGTTTCCGCCGCTCCTCTATCAAGCAGCGGTGCTCTGTTCAGGATCGTTTTCGTTTGGGTCTTGGCCATCACTTGGACCATTTTACCCTTCTTCGGGTGGAACAGATATGTACCGGAGGGTAACATGACTGCATGCGGAACTGACTACCTCACAGACTCAACTTCATCTCACTCTTACCTCTACGCATACGGATTCTGGGTTTACTTCCTCCCCTTGCTCATCATCATCGGGGCCTACTCCAAGATTGTGTCCGCCGTCTTCGCTCACGAGAAAGGGATGCGCGAACAGGCCAAGAAGATGGGAGTCAAATCTCTCCGAAACGAAGAAGCGCAGAAAACCTCTGCTGAATGCAGACTTGCTAAGGTTGCGTTGATGACCGTCTCGCTGTGGTTCATCGCGTGGACTCCCTACATGGTCATCAATTTCGGGGGAATGATCAACAAGCCCATGATCAGCCCGCTCTTCACCATCTGGGGCTCTCTGTTCGCCAAGGCCAACGCTGTCTACAACCCCATCGTGTACGCCATCAGCCACCCCAGGTACCGAGCAGCCCTCGAGAAGAAGCTGCCCTGCCTGTCCTGCAAGGGCGAGGATGCTGGATCCAACGAAATCGTCTCTGTGACCACCACACAGAGCGAGCCGCCTATCACAGAAAAGATGGAAAGTGCC
>LWS_Eulimnogammarus_testaceus_T285_TRINITY_DN147_c0_g1_i2.p
ATGGCGCACTGGAACAACCCGACAAGCATGTTGCCTGAGGGCATGGTGTCCACCAACCCCTTCGGTAACTACACCGTCGTGGATGCTGCTTCCCGGGACCTGCTCCCCATGATTGACCCCCACTGGTACCAGTACCCCCCTCTGAACCCCATGTGGTACGGACTTCTCGGATTCGCCATCTTCGTCCTCGGGATGATGTCCGTCTTCGGCAACGCCATCGTCATCTGGGTCTTCATGAACACCAAGAGCTTGCGATCACCCGCAAATCTCCTCGTGGTCAACCTAGCAATTTCTGACTTCCTGATGATGACTACCATGTTCCCACCAATGGTTACCAGCTGCTACTACCACACCTGGGCGTTCAGCGCCTTCTTCTGCGAGATGTACGGTTTCTTCGGATCCCTGTTTGGTTGCATCTCCATCTGGACCATGATCTTCATCACCATTGATCGTTACAACGTGATCGTGAAGGGTGTTTCCGCCGCTCCTCTATCAAGCAGCGGTGCTCTGCTCAGGATCGGTTTCGTTTGGGTCTTGGCCATCACTTGGACCATTTTACCCTTCTTCGGGTGGAACAGATATGTACCGGAGGGTAACTTGACTGCATGCGGAACTGACTACCTCACAGACTCAACTTCATCTCACTCTTACCTCTACGCATACGGATTCTGGGTTTACTTACTCCCCTTGCTCATCATCATCGGGGCCTACTCCAAGATTGTGACCGCCGTCTTCGCCCACGAGAAAGGGATGCGCGAACAGGCCAAGAAGATGGGAGTCAAATCTCTCCGAAACGAAGAAGCGCAGAAAACCTCTGCTGAATGTCGACTTGCTAAGGTTGCGTTGATGACCGTCTCGCTGTGGTTCATCGCGTGGACTCCCTACCTGGTCATCAATTTCGGCGGAATGATCAACAAGCCCATGATCAGCCCGCTCTTCACCATCTGGGGCTCTCTGTTCGCCAAGGCCAACGCTGTCTACAACCCCATCGTGTACGCCATCAGCCACCCCAGGTACCGAGCAGCCCTCGAGAAGAAGCTGCCCTGCCTGTCCTGCAAGGGCGAGGATGCCGGAGCCAACGAAATCGTCTCTGTGACCACCACACAGAGCGAGCCGCCTATCACCGAAAAGACGGAAAGTGCC
>LWS_Eulimnogammarus_czerskii_T285_TRINITY_DN322_c0_g1_i1.p
ATGGCGAACTGGAACAACCCGGCAAGCATGTTGCCTGAGGGCATGGTGTCCACCAACCCCTTCGGTAACTACACCGTCGTGGATGCTGCTCCCCGGGACCTGCTCCCCATGATTGACCCCCACTGGTATCAGTACCCCCCTCTGAACCCCATGTGGTACGGACTTCTCGGATTCGCCATCTTCGTCCTCGGGATGATGTCCGTCTTCGGCAACGCCATCGTCATCTGGGTCTTCATGAACACCAAGAGCTTGCGATCACCCGCAAATCTCCTCGTGGTCAACCTAGCAATTTCTGACTTCCTGATGATGGCTACCATGTTCCCACCAATGGTTACCAGCTGCTACTACCACACCTGGGCGTTCAGCGCCTTCTTCTGCGAGATCTACGGTTTCTTCGGATCCCTGTTTGGTTGCATCTCCATCTGGACCATGATCTTCATCACCATTGATCGTTACAACGTGATCGTGAAGGGTGTTTCCGCCGCTCCTCTATCAAGCAGCGGTGCTCTGCTCAGGATCGTTTTCGTTTGGGTCTTGGCCATCACTTGGACCATTTTACCCTTCTTCGGGTGGAACAGATATGTACCGGAGGGTAACTTGACTGCATGCGGAACTGACTACCTCACAGACTCAACTTCATCTCACTCTTACCTCTACGCATACGGATTCTGGGTTTACTTCCTCCCCTTGCTCATCATCATCGGGGCCTATTCCAAGATTGTGACCGCCGTCTTCGCCCACGAGAAAGGGATGCGCGAACAGGCCAAGAAGATGGGAGTCAAATCTCTCCGAAACGAAGAAGCGCAGAAGACCTCTGCTGAATGCCGACTTGCTAAGGTTGCGTTGATGACCGTCTCGCTGTGGTTCATCGCGTGGACTCCCTACCTGGTCATCAATTTCGGCGGAATGATCAACAAGCCCATGATCAGCCCGCTCTTCACCATCTGGGGCTCTCTGTTCGCCAAGGCCAACGCTGTCTACAACCCCATTGTGTACGCCATCAGCCACCCCAGGTACCGAGCAGCCCTCGAGAAGAAGCTGCCCTGCCTGTCCTGCAAGGGCGAGGATGCCGGATCCAACGAAATCGTCTCTGTGACCACCACACAGAGCGAGCCGCCTATCACCGAAAAGACGGAAAGTGCC
>LWS_Dorogostaiskia_parasitica_rnaspades_NODE_7431_length_1595_cov_440.303364_g5839_i0.p
ATGGCGCAGTGGAACAACCCGGCAAGCATGTTGCCTGAGGGCATGGCGTCCACCAACCCCTTCGGTAACTACACCGTCGTGGATGCTGCTCCCCGGGACCTGCTCCCCATGATTGACCCCCACTGGTACCAGTACCCCCCTCTGAACCCCATGTGGTACGGAATTCTCGGATTCGCCATCTTCGTCCTCGGGATGATGTCCGTCTTCGGCAACGCCATCGTCATATGGGTCTTCTTGAACACCAAAAGCTTGCGATCCCCCGCCAATCTCCTCGTGGTCAACCTAGCAATTTCTGACTTCCTGATGATGGCTACCATGTTCCCACCAATGGTTACCAGCTGCTACTACCACACTTGGGCGTTCAGCGCCTTCTTCTGCGAGATCTACGGTTTCTTCGGATCCCTGTTTGGTTGCATCTCCATCTGGACCATGATCTTCATCACCATTGATCGTTACAACGTGATCGTGAAGGGTGTTTCCGCCGCTCCTCTATCAAGCAGCGGTGCTCTGCTCAGGATCGTTTTCGTTTGGGTCTTGGCCATCATTTGGACTATTTTACCCTTCTTCGGGTGGAACAGATATGTACCGGAGGGTAACATGACTGCATGCGGAACTGACTACCTCACAGACTCAACTTCATCTCACTCTTACCTCTACGCATACGGATTCTGGGTTTACTTCCTCCCCTTGCTCATCATCATCGGGGCCTACTCCAAGATTGTGTCCGCCGTCTTCGCCCACGAGAAAGGGATGCGCGAACAGGCCAAGAAGATGGGAGTCAAATCTCTCCGAAACGAAGAAGCGCAGAAGACCTCTGCTGAATGCAGACTTGCTAAGGTTGCGTTGATGACCGTCTCGCTGTGGTTCATCGCGTGGACTCCCTACATGGTCATCAATTTCGGCGGAATGATCAACAAGCCCATGATCAGCCCGCTCTTCACCATCTGGGGCTCTCTGTTCGCCAAGGCCAACGCTGTCTACAACCCCATTGTGTACGCCATCAGCCACCCCAGGTACCGAGCAGCCCTCGAGAAGAAGCTGCCCTGCCTGTCCTGCAAGGGCGAGCATGCCGGATCCAACGAAATCGTCTCTGTGACCACCACACAGAGCGAGCCGCCTATCACCGAAAAGACGGAAAGTGCC
>LWS_Heterogammarus_sophianosii_rnaspades_NODE_15602_length_1459_cov_58.359574_g11102_i0.p
ATGGCGCAGTGGAACAACCCGGCAAGCATGTTGCCTGAGGGCATGGTGTCCACCAACCCCTTCGGTAACTACACCGTCGTGGATGCTGCTCCCCGGGACCTGCTCCCCATGATTGACCCCCACTGGTACCAGTACCCCCCTCTGAACCCCATGTGGTACGGAATTCTCGGATTCGCCATCTTCGTCCTCGGGATGATGTCCGTCTTCGGCAACGCCATAGTCATCTGGGTCTTCATGAACACCAAAAGCTTGCGATCACCCGCAAATCTCCTCGTGGTCAACCTAGCAATTTCTGACTTCCTGATGATGACTACCATGTTCCCACCAATGGTTACCAGCTGCTACTACCACACCTGGGCGTTCAGCGCCTTCTTCTGCGAGATCTACGGCTTCTTCGGATCCCTGTTTGGTTGCATCTCCATCTGGACCATGATCTTCATCACCATTGATCGTTACAACGTGATCGTGAAGGGTGTTTCCGCCGCTCCTCTATCAAGCAGCGGTGCTCTGCTCAGGATCGTTTTCGTTTGGGTCTTGGCCATCACTTGGACTATTTTACCCTTCTTCGGGTGGAACAGATATGTACCGGAGGGTAACATGACTGCATGCGGAACTGACTACCTCACAGACTCAACTTCATCTCACTCTTACCTCTACGCATACGGATTCTGGGTTTACTTCCTCCCCTTGCTCATCATCATCGGGGCCTACTCAAGGATTGTGTCCGCCGTCTTCACCCACGAGAAAGGGATGCGCGAACAGGCCAAGAAGATGGGAGTCAAATCTCTCCGAAACGAAGAAGCGCAAAAGACCTCTGCTGAATGCAGACTTGCTAAGGTTGCGTTGATGACCGTCTCGCTGTGGTTCATCGCGTGGACTCCCTACCTGGTCATCAATTTCGGCGGAATGATCAACAAGCCCATGATCAGCCCGCTCTTCACCATCTGGGGCTCTCTGTTCGCCAAGGCCAACGCTGTCTACAACCCCATCGTGTACGCCATCAGCCACCCCAGGTACCGAGCAGCCCTCGAGAAGAAGCTGCCCTGCCTGTCCTGCAAGGGCGAGGATGCCGGATCCAACGAAATCGTCTCTGTGACCACCACACAGAGCGAGCCGCCTATCACAGAAAAGACGGAAAGTGCC
>LWS_Pallasea_cancellus_rnaspades_NODE_14485_length_1555_cov_837.298141_g9208_i0.p
ATGGCGCAGTGGAACAACCCGGCAAGCATGATGCCTGAGGGCATGGTGTCCACCAACCCCTTCGGTAACTACACCGTCGTGGATGCTGCTTCCCGGGACCTGCTCCCCCTGATTGACCCCCACTGGTACCAGTACCCCCCTCTGAACCCCATGTGGTACGGAATTCTCGGATTCGCCATTTTCGTCCTCGGGATGATGTCCGTCTTCGGCAACGCCATCGTCGTCTGGGTCTTCATGAACACCAAAAGCTTGCGATCACCCGCAAATCTCCTCGTGGTCAACCTAGCAGTTTCTGACTTCCTGATGATGGCTACCATGTTCCCACCAATGGTTACCAGCTGCTACTATCACACCTGGGCGTTCAGCGCCTTCTTCTGCGAGATCTACGGTTTCTTCGGATCCCTGTTTGGTTGCATCTCCATCTGGACCATGATCTTCATCACCATTGATCGTTACAACGTGATCGTGAAGGGTGTTTCCGCCGCTCCTCTATCAAGCAGCGGTGCTCTGCTCAGGATCGTTTTCGTTTGGGTCTTGGCCATCATTTGGACCATTTTACCCTTCTTCGGGTGGAACAGATATGTACCGGAGGGTAACATGACTGCATGCGGAACTGACTACCTCACAGACTCAACTTCATCTCACTCTTACCTCTACGCATACGGATTCTGGGTTTACTTCCTCCCCTTGCTCATCATCATCGGGGCCTACTCCAAGATTGTGTCCGCCGTCTTCGCCCACGAGAAAGGGATGCGCGAACAGGCCAAGAAGATGGGAGTCAAATCTCTCCGAAACGAAGAAGCGCAGAAGACCTCTGCTGAATGCAGACTTGCTAAGGTTGCGTTGATGACCGTCTCGCTGTGGTTCATCGCGTGGACTCCCTACCTAGTCATCAATTTCGCCGGAATGATCAACAAGCCCATGATCAGCCCGCTCTTCACCATCTGGGGCTCTCTGTTCGCCAAGGCCAACGCTGTCTACAACCCCATCGTGTACGCCATCAGCCACCCCAGGTACCGAGCAGCCCTCGAGACCAAGCTGCCCTGCCTGTCCTGCAAGGGCGAGGATACCAGATCCAACGAAATCGTCTCTGTGACCACCACACAGAGCGAGCCCCCTATCACCGAAAAGACGGAAAGTGCC
>LWS_Eulimnogammarus_marituji_T285_TRINITY_DN205_c0_g1_i1.p
ATGGCGCACTGGAACAACCCGGCAACCATGTTGACTGAGGGCATGGTGTCCACCAACCCCTTCGGTAACTACACCGTCGTGGATGCTGCTCCCCGGGACCTGCTCCCCATGATTGACCCCCACTGGTACCAGTACCCCCCTCTGAACCCCATGTGGTACGGACTTCTCGGATTCGCCATCTTCGTCCTCGGGATGATGTCCGTCTTCGGCAACGCCATCGTCATCTGGGTCTTCATGAACACCAAAAGCTTGCGATCACCCGCAAATCTCCTCGTGGTCAACCTAGCAATTTCTGACTTCCTGATGATGGCTACCATGTTCCCACCAATGGTTACCAGCTGCTACTACCACACCTGGGCGTTCAGCCCCTTCTTCTGCGAGATGTACGGTTTCTTCGGATCCCTGTTTGGTTGCATCTCCATCTGGACCATGATCTTCATCACCATTGATCGTTACAACGTGATCGTGAAGGGTGTTTCCGCCGCTCCTCTATCAAGCAGCGGTGCTCTGCTGAGGATCGTTTTCGTTTGGGTCTTGGCCATCATTTGGACCATTTTACCCTTCTTCGGGTGGAACAGATATGTACCGGAGGGTAACATGACTGCATGCGGAACTGACTACCTCACAGACTCCACTTCATCTCACTCTTACCTCTACGCATACGGATTCTGGGTTTACTTCCTCCCCTTGCTCATCATCATCGGGGCCTACTCCAAGATTGTAACCGCTGTCTTCGCCCACGAGAAAGGGATGCGCGAACAGGCCAAGAAGATGGGAGTCAAATCTCTCCGAAACGAAGAAGCGCAGAAGACCTCTGCTGAATGCCGACTTGCTAAGGTTGCGTTGATGACCGTCTCGCTGTGGTTCATCGCGTGGACTCCCTACCTGGTCATCAATTTCGCCGGAATGATCAACAAGCCCATGATCAGCCCCCTCTTCACCATCTGGGGCTCTCTGTTCGCCAAGGCCAACGCTGTCTACAACCCCATCGTGTACGCCATCAGCCACCCCAGGTACCGAGCAGCCCTCGAGAAGAAGCTGCCCTGCCTGTCCTGCAAGGGCGAGGATGCCGGATCCAGTGAAATCGTCTCTGTGACCACCACACAGAGCGAGCCGCCTATCACCGAAAAGACGGAAAGTGCC
>LWS_Eulimnogammarus_sp._gam16.4_T285_TRINITY_DN3_c0_g2_i1.p
ATGGCGCAGTGGAACAACCCGGCAAGCATGTTGCCTGAGGGTATGGTGTCCACCAACCCCTTCGGTAACTACACCGTCGTGGATGCTGCTCCCCGGGACCTGCTCCCCATGATTGACCCCCACTGGTACCAGTACCCCCCTCTGAACCCCATGTGGTACGGACTTCTCGGATTCGCCATCTTCGTCCTCGGGATGATGTCCGTCTTCGGCAACGCCATCGTCATCTGGGTCTTCATGAACACCAAAAGCTTGCGATCACCCGCAAATCTCCTCGTGGTCAACCTAGCACTTTCTGACTTCCTGATGATGGCTACCATGTTCCCACCAATGGTTACCAGCTGCTACTACCACACCTGGGCGTTCAGCGCCTTCTTCTGCGAGATCTACGGTTTCTTAGGATCCCTGTTTGGTTGCATCTCCATCTGGACCATGATCTTCATCACCATTGATCGTTACAACGTGATCGTGAAGGGTGTTTCCGCCGCTCCTCTATCAAGCAGCGGTGCTCTGCTCAGGATCGTTTTCGTTTGGGTCTTGGCTCTCATTTGGACTATTTTACCCTTCTTCGGGTGGAACAGATATGTACCGGAGGGTAACATGACTGCATGCGGAACTGACTACCTCACCGACTCCACTTCATCTCACTCTTACCTCTACGCATACGGATTCTGGGTTTACTTCCTCCCCTTGCTCATCATCATCGGGGCCTACTCCAAGATTGTGAGCGCCGTCTTCGCCCACGAGAAAGGGATGCGCGAACAGGCCAAGAAGATGGGAGTCAAATCTCTCCGAAACGAAGAAGCGCAGAAGACCTCTGCTGAATGCCGACTTGCTAAGGTTGCGTTGATGACCGTCTCGCTGTGGTTCATCGCGTGGACTCCATACCTGGTCATCAATTTCGCCGGAATGGTCAACAAGCCCATGATCAGCCCGCTCTTCACCATCTGGGGCTCTCTGTTCGCCAAGGCCAACGCTGTCTACAACCCCATCGTGTACGCCATCAGCCACCCCAGGTACCGAGCAGCCCTCGAGAAGAAGATGCCCTGCCTGTCCTGCAAGGGCGAGGATGCCGGATCCAGCGAAATCGTCTCTGTGACCACCACACAGAGCGAGCCGCCTATCACCGAAAAGACGGAAAGTGCC
>LWS_Eulimnogammarus_cruentus_2_T285_TRINITY_DN626_c0_g2_i1.p
ATGGCGAACTGGAACAACCCGGCAAGCATGATGCCTGAGGGCATGGTGTCCACCAACCCCTTCGGTAACTACACCGTCGTGGATGCTGCTCCCCAGGACCTGCTCCCCATGATTGACCCCCACTGGTACCAGTACCCCCCTCTGAACCCCATGTGGTACGGACTTCTCGGATTCGCCATCTTCGTCCTCGGGATGATGTCCGTCTTCGGCAACGCCATCGTCATCTGGGTCTTCATGAACACCAAAAGCTTGCGATCACCCGCAAATCTCCTCGTGGTCAACCTAGCAATTTCTGACTTCCTGATGATGGCTACCATGTTCCCACCAATGGTTACCAGCTGCTACTACCACACCTGGGCGTTCAGCGCCTTCTTCTGCGAGATCTACGGTTTCTTCGGATCCCTGTTTGGTTGCGTCTCCATCTGGACCATGATCTTCATCACCATTGATCGTTACAACGTGATCGTGAAGGGTGTTTCCGCCGCTCCTCTATCAAGCAGCGGTGCTCTGCTCAGGATCGTTTTCGTTTGGGTCTTGGCCATCATTTGGACCATTTTACCCTTCTTCGGGTGGAACAGATATGTACCGGAGGGTAACATGACTGCATGCGGAACTGACTACCTCACAGACTCAATTTCATCTCACTCTTACCTCTACGCATACGGATTCTGGGTTTACTTCCTCCCCTTGCTCATCATCATCGGGGCCTACTCCAAGATTGTGACCGCCGTCTTCGCCCATGAGAAAGGGATGCGCGAACAGGCCAAGAAGATGGGAGTCAAATCTCTCCGAAACGAAGAAGCCCAGAAGACCTCTGCTGAATGCCGACTTGCTAAGGTTGCGTTGATGACCGTCTCGCTGTGGTTCATCGCGTGGACTCCCTACCTGGTCATCAATTTCGCCGGAATGATCAACAAGCCCATGATCAGCCCGCTCTTCACCATCTGGGGCTCTCTGTTCGCCAAGGCCAACGCTGTCTACAACCCCATCGTGTACGCCATCAGCCACCCCAGGTACCGAGCAGCCCTCGAGAAGAAGCTGCCCTGCCTGTCCTGCAAGGGCGAGGATGCCGGATCCAACGAAATCGTCTCTGTGACCACCACACAAAGCGAGCCGCCTATCACCGAAAAGACGGAAAGTGCC
>LWS_Eulimnogammarus_messerschmidtii_T285_TRINITY_DN92_c0_g2_i1.p
ATGGCGCACTGGAACAACCCGACAAGCATGTTGCCTGAGGGCATGGTGTCCACCAACCCCTTCGGTAACTACACCGTCGTGGATGCGGCTCCCCGGGACCTGCTTCCCATGATTGACCCCCACTGGTACCAGTACCCCCCTCTGAACCCCATGTGGTACGGACTTCTCGGATTCGCCATCTTCGTCCTCGGGATGATGTCCGTCTTCGGCAACGCCATCGTCATCTGGGTCTTCATGAACACCAAGAGCTTGCGATCACCCGCAAATCTCCTCGTGGTCAACCTAGCAATTTCTGACTTCCTGATGATGAGTACCATGTTTCCACCAATGGTTACCAGCTGCTACTACCACACCTGGGCGTTCAGTCCCTTCTTCTGCGAGATGTACGGTTTCTTCGGATCCCTGTTTGGTTGTATCTCCATCTGGACCATGATCTTCATCACCATTGATCGTTACAACGTGATCGTGAAGGGTGTTTCCGCCGCTCCACTAACAAGCAGCGGTGCTCTGCTCAGGATCGTTTTCGTTTGGGTCTTGGCCATCATTTGGACCATTTTACCCTTCTTCGGGTGGAACAGATATGTACCAGAGGGTAACATGACTGCATGCGGAACTGACTACCTCACAGACTCAACTTCATCTCACTCTTACCTCTACGCATACGGATTCTGGGTTTACTTCCTCCCCTTGCTCATCATCATCGGGGCCTACTCCAAGATTGTGACCGCCGTCTTCGCCCACGAGAAAGGGATGCGCGAACAGGCCAAGAAGATGGGAGTTAAATCTCTCCGAAACGAAGAAGCGCAGAAGACCTCTGCTGAATGCCGACTTGCCAAGGTTGCGTTGATGACCGTCTCGCTGTGGTTCATCGCGTGGACTCCATACCTGGTCATCAATTTCGCCGGAATGATCAACAAGCCCATGATCAGCCCGCTCTTCACCATCTGGGGCTCTCTGTTCGCCAAGGCCAACGCTGTCTACAACCCCATCGTGTACGCCATCAGCCACCCCAGGTACCGAGCAGCCCTCGAGAAGAAGCTGCCCTGCCTGTCCTGCAAGGGCGAGGATGCCGGATCCAACGAAATCGTCTCTGTGACCACCACACAGAGCGAGCCGCCTATCACCGAAAAGACGGAAAGTGCC
>LWS_Eulimnogammarus_verrucosus_T285_TRINITY_DN94_c0_g2_i5.p
ATGGCGAACTGGAACAACCCGACAAGCATGTTGCCTGAGGGCATGGTGTCCACCAACCCCTTCGGTAACTACACCGTCGTGGATGCTGCTCCCCAGGACCTGCTCCCCATGATTGACCCCCACTGGTACCAGTACCCCCCTCTGAACCCCATGTGGTATGGACTTCTCGGATTCGCCATCTTCGTCCTCGGGATAATGTCCGTCTTCGGCAACGCAATCGTCATCTGGGTCTTCATGAACACCAAGAGCTTGCGATCACCCGCAAATCTCCTCGTGGTAAACCTAGCCATTTCTGACTTCCTGATGATGACTACCATGTTCCCACCAATGGTTACCAGCTGCTACTACCACACCTGGGCGTTCAGCCCCTTCTTCTGCGAGATGTACGGTTTCTTCGGATCCCTGTTTGGTTGCATCTCCATCTGGACCATGATCTTCATCACCATTGATCGTTACAACGTGATCGTGAAGGGTGTTTCCGCCGCTCCTCTATCAAGCAGCGGTGCTCTGCTCAGGATCGTTTTCGTTTGGGTCTTGGCCATCATTTGGACCATTTTACCCTTCTTCGGGTGGAACAGATATGTACCGGAGGGTAACATGACTGCATGCGGAACTGACTACCTCACAGACTCAACTTCATCTCACTCTTACCTCTACGCATACGGATTCTGGGTTTACTTCCTCCCCTTGCTCATCATCATCGGGGCCTACTCCAAGATTGTGTCCGCCGTCTTCGCCCACGAGAAAGGGATGCGCGAACAGGCCAAGAAGATGGGAGTCAAATCTCTCCGAAACGAAGAAGCCCAGAAGACCTCTGCTGAATGCCGTCTTGCTAAGGTTGCGTTGATGACCGTCTCGCTGTGGTTCATCGCGTGGACTCCCTACCTGGTCATCAATTTCGCCGGAATGATCAACAAGCCCATGATCAGCCCGCTCTTCACCATCTGGGGCTCTCTGTTCGCCAAGGCCAACGCTGTCTACAACCCCATCGTGTACGCCATCAGCCACCCCAGGTACCGAGCAGCCCTCGAGAAGAAGCTGCCTTGCCTGTCCTGCAAGGGCGAGGATGCCGGATCCAACGAAATCGTCTCTGTGACCACCACACAGAGCGAGCCGCCTATCACCGAAAAGACGGAAAGTGCC
>LWS_Eulimnogammarus_viridulus_T285_TRINITY_DN56_c0_g2_i1.p
ATGGCGCAGTGGAACAACCCGACAAGCATGTTGCCTGAGGGCATGGTGTCCACCAACCCCTTCGGTAACTACACCGTCGTGGATGCTGCTCCCCGGGACCTGCTCCCCATGATTGACCCCCACTGGTACCAGTACCCCCCTCTGAACCCCATGTGGTATGGACTTCTCGGATTCGCCATCTTCGTCCTCGGGATAATGTCCGTCTTCGGCAACGCAATCGTCATCTGGGTCTTCATGAACACCAAGAGCTTGCGATCACCCGCAAATCTCCTCGTGGTAAACCTAGCCATTTCTGACTTCCTGATGATGACTACCATGTTCCCACCAATGGTTACCAGCTGCTACTACCACACCTGGGCGTTCAGCCCCTTCTTCTGCGAGATGTACGGTTTCTTCGGATCCCTGTTTGGTTGCATCTCCATCTGGACCATGATCTTCATCACCATTGATCGTTACAACGTGATCGTGAAGGGTGTTTCCGCCGCTCCTCTATCAAGCAGCGGTGCTCTGCTCAGGATCGTTTTCGTTTGGGTCTTGGCCATCATTTGGACCATTTTACCCTTCTTCGGGTGGAACAGATATGTACCGGAGGGTAACATGACTGCATGCGGAACTGACTACCTCACAGACTCAACTTCATCTCACTCTTACCTCTACGCATACGGATTCTGGGTTTACTTCCTCCCCTTGCTCATCATCATCGGGGCCTACTCCCAGATTGTGTCCGCCGTCTTCGCCCACGAGAAAGGGATGCGCGAACAGGCCAAGAAGATGGGAGTCAAATCTCTCCGAAACGAAGAAGCCCAGAAGACCTCTGCTGAATGCCGTCTTGCTAAGGTTGCGTTGATGACCGTCTCGCTGTGGTTCATCGCGTGGACTCCCTACCTGGTCATCAATTTCGCCGGAATGATCAACAAGCCCATGATCAGCCCGCTCTTCACCATCTGGGGCTCTCTGTTCGCCAAGGCCAACGCTGTCTACAACCCCATCGTGTACGCCATCAGCCACCCCAGGTACCGCGCAGCCCTCGAGAAGAAGCTGCCCTGCCTGTCCTGCAAGGGCGAGGATGCCGGATCCAACGAAATCGTCTCTGTGACCACCACACAGAGCGAGCCGCCTATCACCGAAAAGACGGAAAGTGCC
>LWS_Eulimnogammarus_vittatus_T285_TRINITY_DN41_c0_g1_i3.p
ATGGCGCAGTGGAACAACCCGACAAGCATGTTGCCTGAGGGCATGGTGTCCACCAACCCCTTCGGTAACTACACCGTCGTGGATGCTGCTCCCCGGGACCTGCTCCCCATGATTGACCCCCACTGGTACCAGTACCCCCCTCTGAACCCCATGTGGTATGGACTTCTCGGATTCGCCATCTTCGTCCTCGGGATAATGTCCGTCTTCGGCAACGCAATCGTCATCTGGGTCTTCATGAACACCAAGAGCTTGCGATCACCCGCAAATCTCCTCGTGGTAAACCTAGCCATTTCTGACTTCCTGATGATGACTACCATGTTCCCACCAATGGTTACCAGCTGCTACTACCACACCTGGGCGTTCAGCCCCTTCTTCTGCGAGATGTACGGTTTCTTCGGATCCCTGTTTGGTTGCATCTCCATCTGGACCATGATCTTCATCACCATTGATCGTTACAACGTGATCGTGAAGGGTGTTTCCGCCGCTCCTCTATCAAGCAGCGGTGCTCTGCTCAGGATCGTTTTCGTTTGGGTCTTGGCCATCATTTGGACCATTTTACCCTTCTTCGGGTGGAACAGATATGTACCGGAGGGTAACATGACTGCATGCGGAACTGACTACCTCACAGACTCAACTTCATCTCACTCTTACCTCTACGCATACGGATTCTGGGTTTACTTCCTCCCCTTGCTCATCATCATCGGGGCCTACTCCCAGATTGTGTCCGCCGTCTTCGCCCACGAGAAGGGAATGCGCGAACAGGCCAAGAAGATGGGAGTCAAATCTCTCCGAAACGAAGAAGCCCAGAAGACCTCTGCTGAATGCCGTCTTGCTAAGGTTGCGTTGATGACCGTCTCGCTGTGGTTCATCGCGTGGACTCCCTACCTGGTCATCAATTTCGCCGGAATGATCAACAAGCCCATGATCAGCCCGCTCTTCACCATCTGGGGCTCTCTGTTCGCCAAGGCCAACGCTGTCTACAACCCCATCGTGTACGCCATCAGCCACCCCAGGTACCGAGCAGCCCTCGAGAAGAAGCTGCCCTGCCTGTCCTGCAAGGGCGAGGATGCTGGATCCAACGATATCGTCTCTGTGACCACCACACAGAGCGAGCCGCCTATCACCGAAAAGACGGAAAGTGCC
>LWS_Odontogammarus_calcaratus_rnaspades_NODE_15030_length_1414_cov_7.747985_g10653_i0.p
ATGTGGTACGGACTTCTCGGATTCGCCATCTTCGTTCTCGGGATGATGTCCGTCTTCGGCAACGCCATCGTCATCTGGGTCTTCATGAACACCAAGAGCTTGCGATCACCCGCAAATCTCCTCGTGGTCAACCTAGCAATTTCTGACTTTCTGATGATGGCTACCATGTTCCCACCAATGGTTACCAGCTGCTACTACCACACCTGGGCGTTCAGCGCCTTCTTCTGCGAGATGTACGGTTTCTTCGGATCCCTGTTTGGTTGCATCTCCATCTGGACCATGATCTTAATCACCATCGATCGTTACAACGTGATCGTGAAGGGTGTTTCCGCCGCTCCTCTATCAAGCAGCGGTGCTCTTCTCAGGATCGTTTTCGTTTGGGTCTTGTCCATCACTTGGACCATTTTACCCTTTTTCGGGTGGAACAGATATGTACCGGAGGGTAACTTGACTGCATGCGGAACTGACTACCTCACAGACTCAACTTCATCTCGCTCTTACCTCTACGCATACGGATTCTGGGTTTACTTCCTCCCTTTGCTCATCATCATCGGGGCCTACTCCAAGATTGTGACCACCGTCTTCGCACACGAGAAAGGGATGCGCGAACAGGCCAAGAAGATGGGAGTCAAATCTCTCCGAAACGAAGAAACGCAGAAGACCTCTGCTGAATGCAGACTTGCTAAGGTTGCGTTGATGACCGTCTCGCTGTGGTTCATCGCGTGGACTCCCTACCTGGTCATCAATTTCGGCGGAATGCTCAACAAGCCCATGATCAGCCCGCTCTTCACCATCTGGGGCTCTCTGTTCGCCAAGGCCAACGCTGTCTACAACCCCATCGTGTACGCCATCAGCCACCCAAGGTACAGAGCAGCCCTCGAGAAGAAGCTGCCCTGCCTGTCCTGCAAGGGCGAGGATGCCGGATCCAACGAAATCGTCTCTGTGACCACCGCACAGAGCGAGCCGCCTATCACCGAAAAGATGGAAAGTGCC
>LWS_Odontogammarus_calcaratus_T285_TRINITY_DN7705_c0_g1_i1.p
ATGGCGCAGTGGAACAACCCGACAAGCATGTTGCCTGAGGGCATGGTGTCCACCAACCCCTTCGGTAACTACACCGTCGTGGATGCTGCTCCCCCGGACCTGCTCCACATGATTGACCCCCACTGGTACCAGTACCCCCCTCTAAACCCCATGTGGTACGGACTTCTCGGATTCGCCATCTTCGTTCTCGGGATGATGTCCGTCTTCGGCAACGCCATCGTCATCTGGGTCTTCATGAACACCAAGAGCTTGCGATCACCCGCAAATCTCCTCGTGGTCAACCTAGCAATTTCTGACTTTCTGATGATGGCTACCATGTTCCCACCAATGGTTACCAGCTGCTACTACCACACCTGGGCGTTCAGCGCCTTCTTCTGCGAGATGTACGGTTTCTTCGGATCCCTGTTTGGTTGCATCTCCATCTGGACCATGATCTTAATCACCATCGATCGTTACAACGTGATCGTGAAGGGTGTTTCCGCCGCTCCTCTATCAAGCAGCGGTGCTCTTCTCAGGATCGTTTTCGTTTGGGTCTTGTCCATCACTTGGACCATTTTACCCTTTTTCGGGTGGAACAGATATGTACCGGAGGGTAACTTGACTGCATGCGGAACTGACTACCTCACAGACTCAACTTCATCTCGCTCTTACCTCTACGCATACGGATTCTGGGTTTACTTCCTCCCTTTGCTCATCATCATCGGGGCCTACTCCAAGATTGTGACCACCGTCTTCGCACACGAGAAAGGGATGCGCGAACAGGCCAAGAAGATGGGAGTCAAATCTCTCCGAAACGAAGAAACGCAGAAGACCTCTGCTGAATGCAGACTTGCTAAGGTTGCGTTGATGACCGTCTCGCTGTGGTTCATCGCGTGGACTCCCTACCTGGTCATCAATTTCGGCGGAATGCTCAACAAGCCCATGATCAGCCCGCTCTTCACCATCTGGGGCTCTCTGTTCGCCAAGGCCAACGCTGTCTACAACCCCATC
>LWS_Eulimnogammarus_cyaneus_T285_TRINITY_DN2943_c0_g1_i1.p
ATGGCGCACTGGAACAACCCGACAAGCATGTTGCCTGAGGGCATGGTGTCCACCAACCCCTTCGGTAACTACACCGTCGTGGATGCTGCTCCCCGGGACCTGCTCCCCATGATTGACCCCCACTGGTACCAGTACCCCCCTCTGAACCCCATGTGGTACGGACTTCTCGGATTCGCCATCTTCGTCCTCGGGATGATGTCCGTCTTCGGCAACGCCATCGTCATCTGGGTCTTCATGAACACCAAGAGCTTGCGATCACCCGCAAATCTCCTCGTGGTCAACCTAGCAATTTCTGACTTCCTGATGATGACTACCATGTTCCCACCAATGGTTACCAGCTGCTACTACCACACCTGGGCGTTCAGCGCCTTCTTCTGCGAGATCTACGGTTTCTTCGGATCCCTGTTTGGTTGCATCTCCATCTGGACCATGATCTTCATCACCATTGATCGTTACAACGTGATCGTGAAGGGTGTTTCCGCCGCTCCTCTATCAAGAAGCGGTGCTCTGCTCAGGATCGTTTTGGTTTGGGTCGTGGCCATCACTTGGACCATTTTACCCTTCTTCGGGTGGAACAGATATGTACCGGAGGGTAACTTGACTGCATGCGGAACTGACTACCTCACAGACTCAACTTCATCTCACTCTTACCTCTACGCATACGGATTCTGGGTTTACTTCCTCCCCTTGCTCATCATCATCGGGGCCTACTCCAAGATTGTGACCGCCGTCTTCGCCCACGAGAAAGGGATGCGCGAACAGGCCAAGAAGATGGGAGTCAAATCTCTCCGAAACGAAGAAGCGCAGAAGACCTCTGCTGAATGCCGACTTGCTAAGGTTGCGTTGATGACCGTCTCGCTGTGGTTCATCGCGTGGACCCCTTACATGGTCATCAACTTCGCCGGAATGATCAACAAGCCCATGATCAGCCCGCTCTTCACCATCTGGGGCTCTCTGTTCGCCAAGGCCAACGCTGTCTACAACCCCATCGTGTACGCCATCAGCCACCCCAGGTACCGAGCCGCCCTCGAGAAGAAGCTGCCCTGCCTGTCCTGCAAGGGCGAGGATGCCGGAGCCAACGATATCGTCTCTGTGACCACCACACAGAGCGAGCCACCTATCACAGAAAAGACGGAAAGTGCC
>LWS_Poekilogammarus_pictoides_rnaspades_NODE_11581_length_1902_cov_1234.573664_g7248_i0.p
ATGGCGCAGTGGAACAACCCGGCAAGCATGATGCCTGAGGGCATGGTGTCCACCAACCCCTTCGGTAACTACACCGTCGTGGATGCTGCTCCCAAGGAACTGCTCCACATGATTGACCCCCACTGGTACCAGTACCCCCCTCTGAACCCCATGTGGTACGGACTTCTCGGATTCGCCATCTTCGTCCTCGGGATTATGTCCGTCTTCGGCAACGCCATCGTCATCTGGGTCTTCATGAACACCAAGAGCTTGCGATCACCCGCAAATCTCCTCGTGGTCAACCTAGCAATTTCGGACTTCCTGATGATGACTACCATGTTCCCACCAATGGTTACCAGCTGCTACTACCACACCTGGGCGTTCAGCGCCTTCTTCTGCGAGTTGTACGGTTTCTTAGGATCCCTGTTTGGTTGCATCTCCATCTGGACCATGATCTTCATCACCATTGATCGTTACAACGTGATCGTAAAGGGTGTTTCCGCCGCTCCTCTATCAAGCAGCGGTGCTCTGCTCAGGATCGTTTTCGTTTGGGCCTTGGCTCTCATTTGGACCATTTTACCCTTCTTCGGGTGGAACAGATATGTACCGGAGGGTAACATGACTGCATGCGGAACTGACTACCTCACAGACTCAACTTCATCTCACTCTTACCTCTACGCATACGGATTCTGGGTTTACTTCCTCCCCTTGCTCATCATCATCGGGGCCTACTCCCAGATTGTGTCCGCCGTCTTCGCCCACGAGAAAGGGATGCGCGAACAGGCCAAGAAGATGGGAGTCAAATCTCTCCGAAACGAAGAAGCGCAGAAGACCTCTGCTGAATGTAGACTTGCTAAGGTTGCGTTGATGACCGTCTCGCTGTGGTTCATCGCGTGGACTCCCTACCTGGTCATCAATTTCGCCGGAATGACCAACAAGGCCATGATCAGCCCGCTCTTCACCATCTGGGGCTCTCTGTTCGCCAAGGCCAACGCTGTCTACAACCCCATCGTGTACGCCATCAGCCACCCCAGGTACCGAGCAGCCCTCGAGAAGAAACTGCCCTGCCTGTCCTGCAAGGGCGAGGATGCCGGATCCAACGATATCGTCTCTGTGACCACCACACAGAGCGAGCCTATTACCGAAAAGGCTGAAAGTGCC
>LWS_Brandtia_latissima_rnaspades_NODE_5271_length_1415_cov_22.545388_g4212_i0.p
ATGGCGCAGTGGAACAACCCGGCAAGCATGTTGCCCGCGGGCATGGCGTCCACCAACCCATTCGGTAATTACACCGTCGTGGATGCTGCTCCCCGGGATCTGCTCCCCATGATTGACCCCCACTGGTACCAGTACCCCCCTCTGAACCCCATGTGGTACGGAATTCTCGGATTCGCCATCTTCGTCCTCGGGATGATGTCCGTCTTCGGCAACGCCATCGTCATCTGGGTCTTCTTGAACACCAAAAGCTTGCGATCACCCGCCAATCTCCTCGTGGTCAACCTAGCAATTTCTGACTTCCTGATGATGGCTACCATGTTCCCACCAATGGTTACCAGCTGCTACTACCACACCTGGGCGTTCAGCGCCTTCTTCTGCGAGATCTACGGTTTCTTCGGATCCCTGTTTGGTTGCATCTCCATCTGGACCATGATCTTCATCACCATTGATCGTTACAACGTGATCGTGAAGGGTGTTTCCGCTGCTCCTCTATCAAGCAGCGGTGCTCTGCTCAGGATCGTTTTCGTTTGGGTCTTATCCCTCATTTGGACCATTTTACCCTTCTTCGGGTGGAACAGATATGTACCGGAGGGTAACATGACTGCATGCGGAACTGACTACCTCACAGACTCAACTTCATCTCACTCTTACCTCTACGCATACGGATTCTGGGTTTACTTCCTCCCCTTGCTCATCATCATCGGGGCCTACTCCAAGATTGTGTCCGCTGTCTTCGCCCACGAGAAAGGGATGCGCGATCAGGCCAAGAAGATGGGAGTCAAATCTCTCCGAAACGAAGAAGCGCAGAGGACCTCTGCTGAATGCAGACTTGCTAAGGTTGCGTTGATGACCGTCTCGCTGTGGTTCATCGCGTGGACTCCCTACCTGGTCATCAATTTCGCCGGAATGATCAACAAGCCCATGATCAGCCCGCTCTTCACCATCTGGGGCTCTCTGTTCGCCAAGGCCAACGCTGTCTACAACCCCATCGTCTACGCCATCAGCCACCCCAGGTACCGAGCAGCCCTCGAGAAGAAGCTGCCCTGCCTGTCCTGCAAGGGCGAGGATGCCGGATCCAACGAAATCGTCTCTGTGACCACCACACAGAGCGAGCCGCCTATCACCGAAAAGACGGAAAGTGCC
>LWS_Pallasea_cancelloides_2_rnaspades_NODE_11714_length_1421_cov_271.358079_g8238_i0.p
ATGGCGCAGTGGAACAACCCAGCAAGCATGTTGCCTGAGGGCATTGTGTCCACCAACCCCTTCGGTAACTACACCGTCGTGGATGCTGCTTCCCGGGACCTGCTCCCCATGATTGACCCCCACTGGTACCAGTACCCCCCTCTGAACCCCATGTGGTACGGACTTCTCGGATTCGCCATCTTCGTCCTCGGGATTATGTCCGTCTTCGGCAACGCCATCGTCATCTGGGTCTTCATGAACACCAAAAGCTTGCGATCACCAGCAAATCTCCTCGTGGTCAACCTAGCACTTTCTGACTTCCTGATGATGGCTTCCATGTTCCCACCAATGGTTACCAGCTGCTACTACCACACCTGGGCGTTCAGCGCCTTCTTCTGCGAGATCTACGGTTTCTTAGGATCCCTGTTTGGTTGCGTCTCCATCTGGACCATGATCTTCATCACCCTTGATCGTTACAACGTGATCGTGAAGGGTGTTTCCGCCGCTCCTCTATCAAGCAGCGGTGCTCTGCTCAGGATCGTTTTCGTTTGGGCCTTGTCCCTGATTTGGACCATTTTACCCTTCTTCGGGTGGAACAGATATGTACCGGAAGGTAACATGACTGCATGCGGAACTGACTACCTCACAGACTCCATTTCATCTCACTCTTACCTCTACGCATACGGATTCTGGGTTTACTTCCTCCCCTTGCTCATCATCATCGGGGCCTACTCCCAGATTGTGTCCGCCGTCTTCGCCCACGAGAAAGGTATGCGTGAGCAGGCCAAGAAGATGGGAGTCAAATCTCTCCGAAACGAAGAAGCGCAGAAGACCTCTGCTGAATGCAGACTTGCTAAGGTTGCGTTGATGACCGTCTCGCTGTGGTTCATCGCGTGGACTCCCTACCTAGTCATCAATTTCGCCGGAATGGTCAACAAGCCCATGATCAGCCCGCTCTTCACCATCTGGGGCTCTCTGTTCGCCAAGGCCAACGCTGTCTACAACCCAATCGTGTACGCCATCAGCCACCCCAGGTACCGAGCAGCCCTCGAGAAGAAGGTGCCCTGCCTGTCCTGCAAGGGCGAGGATTCCGGATCCAACGATGTCGTTTCTGTGACCACCACACAGAGCGAGCCACCTATCACCGAAAAGACGGAAAGTGCC
>LWS_Pallasea_grubei_rnaspades_NODE_12450_length_1501_cov_1048.978650_g8137_i0.p
ATGGCGCAGTGGAACAACCCAGCAAGTATGTTGCCTGAGGGCATCGTGTCAACCAACCCCTTCGGTAACTTCACCGTCGTGGATGCTGCTCCCCGGGACCTGCTCCCCATGATTGACCCCCACTGGTACCAGTACCCCCCTCTGAACCCCATGTGGTACGGACTTCTCGGATTCGCCATCTTCGTCCTCGGGATTATGTCCGTCTTCGGCAACGCCATCGTCATCTGGGTCTTCATGAACACAAAAAGCTTGCGATCACCAGCAAATCTCCTCGTGGTCAACCTAGCACTTTCTGACTTCCTGATGATGGCTTCCATGTTCCCACCAATGGTTACCAGCTGCTACTACCACACCTGGGCGTTCAGCCCCTTCTTCTGCGAGATCTACGGTTTCTTAGGATCCCTGTTTGGTTGCGTCTCCATCTGGACCATGATCTTCATCACCCTTGATCGTTACAACGTGATCGTGAAGGGTGTTTCCGCCGCTCCTCTATCAAGCAGCGGTGCTCTGCTCAGGATCGTTTTCGTTTGGGTCTTGTCCCTGATTTGGACCATTTTACCCTTCTTCGGGTGGAACAGATATGTACCGGAGGGTAACATGACTGCATGCGGAACTGACTACCTCACAGACTCAACTTCATCTCACTCTTACCTCTACGCATACGGATTCTGGGTTTACTTCCTCCCCTTGCTCATCATCATCGGGGCCTACTCCCAGATTGTGTCCGCCGTCTTCGCCCACGAGAAAGGGATGCGCGAACAGGCCAAGAAGATGGGAGTCAAATCTCTCCGAAACGAAGAAGCGCAGAAGACCTCTGCTGAATGCAGACTTGCTAAGGTTGCGTTGATGACCGTCTCGCTGTGGTTCATCGCGTGGACTCCCTACCTAGTCATCAATTTCGCCGGAATGGTCAACAAGCCCATGATCAGCCCGCTCTTCACCATCTGGGGCTCTCTGTTCGCCAAGGCCAACGCTGTCTACAACCCCATCGTGTACGCCATCAGCCACCCCAGGTACCGAGCAGCCCTCGAGAAGAAGGTGCCCTGCCTGTCCTGCAAGGGCGAGGATTCCGGATCCAACGATGTCGTCTCTGTGACCACCACACAGAGCGAGCCGCCTATCACCGAAAAGACGGAAAGTGCC
>LWS_Hyalellopsis_carinata_rnaspades_NODE_4040_length_2861_cov_311.928165_g2837_i0.p
ATGGCGCACTGGAACAACCCGGCAAGCATGTTGCCTGAGGGCATAGTGTCCACCAACCCCTTCGGTAACTACACCGTCGTGGATGCTGCTCCTCGGGAACTGCTCCCCATGATTGACCCCCACTGGTACCAGTACCCCCCTCTGAACCCCATGTGGTACGGACTTCTCGGATTCGCCATTTTCGTCCTCGGGATGATGTCCGTCTTCGGCAACGCCATCGTCATCTGGGTCTTCATGAACACCAAGAGCTTGCGATCACCCGCAAATCTCCTCGTTGTCAACCTAGCAATTTCTGACTTCCTGATGATGGCTACCATGTTCCCACCAATGGTTACCAGCTGCTACTACCACACCTGGGCATTCAGCGCCTTCTTCTGCGAGATTTACGGTTTCCTCGGATCCCTGTTTGGTTGCGTCTCCATCTGGACCATGATCTTCATCACCATTGATCGTTACAACGTGATCGTGAAGGGTGTTTCCGCCGCTCCTCTATCAAGCAGCGGTGCTCTGCTCAGGATCGTTTTCGTTTGGGTCTTAGCCATCACTTGGACCATTTTACCCTTCTTCGGGTGGAACAGATATGTACCGGAGGGTAACTTGACTGCATGCGGAACTGACTACCTCACAGACTCAACTTCATCTCACTCTTACCTCTACGCATACGGATTCTGGGTTTACTTCCTCCCCTTGCTCATCATCATCGGGGCCTACTCAAAGATTGTGTCCGCCGTCTTCGCCCACGAGAAAGGGATGCGCGAGCAGGCCAAGAAGATGGGAGTCAAATCTCTCCGAAACGAAGAAGCGCAGGCAACCTCTGCTGAATGCAGACTTGCTAAGGTTGCGTTGATGACCGTCTCGCTGTGGTTCATCGCGTGGACTCCCTACCTGATCATCAATTTCGGCGGAATGATCAACAAGCCCATGATCAGCCCTCTCTTCACCATCTGGGGCTCTCTGTTCGCCAAGGCCAACGCTGTCTACAACCCCATCGTGTACGCCATCAGCCACCCCAGGTACCGAGCAGCCCTCGAGAAGAAGCTGCCCTGCCTCTCCTGCAAGGCCGAGGATGCCGGATCCAACGAAATCGTCTCTGTGACCACCACACAGAGCGAGCCACCTATCACTGAAAAGACGGAAAGTGCC
>LWS_Hyalellopsis_setosa_rnaspades_NODE_9240_length_1219_cov_6.499145_g7548_i0.p
ATGGCGCACTGGAACCACCCGGCAAGCATGTTGCCTGAGGGCATAGTGTCCACCAACCCCTTCGGTAACTACACCGTCGTGGATGCTGCTCCCCGGGAACTGCTCCCCATGATTGACCCCCACTGGTACCAGTACCCCCCTCTGAACCCCATGTGGTACGGACTTCTCGGATTCGCTATCTTCGTCCTCGGGATGATGTCCGTCTTCGGCAACGCCATCGTCATCTGGGTCTTCATGAACACCAAGAGCTTGCGATCACCCGCAAATCTCCTCGTTGTCAACCTAGCAATTTCTGACTTCCTGATGATGGCTACCATGTTCCCACCAATGGTTACCAGCTGCTACTACCACACCTGGGCGTTCAGCGCCTTCTTCTGCGAGATCTACGGTTTCCTCGGATCCCTGTTTGGTTGCGTCTCCATCTGGACCATGATCTTCATCACCATTGATCGTTACAACGTGATCGTGAAGGGTGTTTCCGCCGCTCCTCTATCAAGCAGCGGTGCTCTGCTCAGGATAGTTTTCGTTTGGGTCTTGGCCATCACTTGGACCATTTTACCATTCTTCGGGTGGAACAGATATGTACCGGAGGGTAACTTAACTGCATGCGGAACTGACTACCTCACAGACTCAACTTCATCTCACTCTTACCTCTACGCATACGGATTCTGGGTTTACTTCCTCCCCTTGCTCATCATCATCGGGGCCTACTCCAAGATTGTGTCCGCCGTCTTCGCCCACGAGAAAGGGATGCGCGAGCAGGCCAAGAAGATGGGAGTCAAATCTCTCCGAAACGAAGAAGCGCAGGCAACCTCTGCTGAATGCAGACTTGCTAAGGTTGCGTTGATGACCGTCTCGCTGTGGTTCATCGCGTGGACTCCCTACCTGATCATCAATTTCGGCGGAATGATCAACAAGCCCATGATCAGCCCTCTCTTCACCATCTGGGGCTCTCTGTTCGCCAAGGCTAACGCTGTCTACAACCCCATCGTGTACGCCATCAGCCACCCCAGGTACCGAGCAGCCCTCGAGAAGAAGCTGCCCTGCCTGTCCTGCAAGGCCGAGGATTCCGGATCCAACGAAATCGTCTCTGTGACCACCACACAGAGCGAGCCGCCTATCACCGAAAAGACGGAA
>LWS_Hyalellopsis_stebbingi_rnaspades_NODE_12692_length_1481_cov_363.508380_g9384_i0.p
ATGGCGCACTGGAATAACCCGGCAAGCATGTTGCCTGCGGGCATAGTGTCCACCAACCCCTTCGGTAACTACACCGTCGTGGATGCTGCTCCCCGGGACCTGCTCCCCATGATTGACCCCCACTGGTACCAGTACCCCCCTCTGAACCCCATGTGGTACGGACTTCTCGGATTCGCCATCTTTGTCCTCGGGATGATGTCCGTCTTCGGCAACGCCATCGTCATCTGGGTCTTCATGAACACCAAGAGCTTGCGAACACCCGCAAATCTCCTCGTGGTCAACCTAGCAATTTCTGACTTCCTGATGATGGCTACCATGTTCCCACCAATGGTTACCAGCTGCTACTACCACACCTGGGCGTTCAGCGCCTTCTTCTGCGAGATATACGGTTTCTTCGGATCCCTGTTTGGTTGCATCTCCATCTGGACCATGATCTTCATCACCATTGATCGTTACAACGTGATCGTGAAGGGTGTTTCTGCCGCTCCTCTATCAAGCAGCGGTGCTCTGCTCAGGATCGTTTTCGTTTGGGTCTTGGCCATCACTTGGACCATTTTACCCTTCTTCGGGTGGAACAGATATGTGCCGGAGGGTAACTTGACTGCATGCGGAACTGACTACCTCACAGACTCAACTTCATCTCACTCTTACCTCTACGCATACGGATTCTGGGTTTACTTCCTCCCCTTGTTCATCATCATCGGGGCCTACTCCAAGATTGTGTCCGCCGTCTTCGCCCACGAGAAAGGGATGCGCGAGCAGGCCAAGAAGATGGGAGTGAAATCTCTCCGAAACGAAGAAGCGCAGGCAACCTCTGCTGAATGCCGACTGGCTAAGGTTGCGTTGATGACAGTCTCGCTGTGGTTCATCGCGTGGACTCCCTACCTGATCATCAATTTCGGCGGAATGATCAACAAGCCCATGATCAGCCCTCTCTTCACCATCTGGGGCTCTCTGTTCGCCAAGGCTAACGCTGTCTACAACCCCATCGTGTACGCCATCAGCCACCCCAGGTACCGAGCAGCCCTCGAGAAGAAACTGCCCTGCCTGTCCTGCAAGGCCGAGGATGCCGGATCCAACGAAATCGTCTCTGTGACCACCACACAGAGCGAGCCGCCTATCACCGAAAAGATGGAAAGTGCT
>LWS_Hyalellopsis_costata_rnaspades_NODE_11092_length_1416_cov_20.054133_g9030_i0.p
ATGGCGCACTGGAACAACCCGGCAAGCATGTTGCCTGAGGGCATAGTGTCCACCAACCCCTTCGGTAACTACACAGTCGTGGATGCTGCTCCCCGGGAACTGCTCCCCATGGTTGACCCCCACTGGTACCAGTACCCCCCTCTGAACCCCATGTGGTACGGACTTCTCGGATTCGCCATCTTCGTCCTTGGGATGATGTCAGTCTTCGGCAACGCCATCGTCATCTGGGTCTTCATGAACACCAAGAGCTTGCGATCACCCGCAAATCTCCTCGTGGTCAACCTAGCAATTTCTGACTTCCTGATGATGGCTACCATGTTCCCACCAATGGTTACCAGCTGCTACTACCACACATGGGCGTTCAGCGCCTTCTTCTGCGAGATCTACGGTTTCCTCGGATCCCTGTTTGGTTGCGTCTCCATCTGGACCATGATCTTCATCACCATTGATCGTTACAACGTGATCGTGAAGGGTGTTTCAGCCGCTCCTCTATCAAGCAGCGGTGCTCTGCTCAGGATCGTTTTCGTTTGGGTCTTGGCAATCACTTGGACCATTTTACCATTCTTCGGGTGGAACAGATATGTACCGGAGGGTAACTTGACTGCATGCGGAACTGACTACCTCACAGATTCAACTTCATCTCACTCTTACCTCTACGCATACGGATTCTGGGTTTACTTCCTCCCCTTGCTCATCATCATTGGGGCCTACTCCAAGATTGTGTCTGCCGTCTTCGCCCACGAGAAAGGGATGCGCGAGCAGGCCAAGAAGATGGGAGTCAAATCTCTCCGAAACGAAGAAGCGCAGGCAACCTCTGCTGAATGCCGACTTGCTAAGGTTGCGTTGATGACCGTATCGCTGTGGTTCATCGCGTGGACCCCTTACATGGTCATCAATTTCGGCGGAATGATCAACAAGCCCATGATCAGCCCTCTCTTCACCATCTGGGGCTCTCTGTTCGCCAAGGCCAACGCTGTCTACAACCCCATCGTGTACGCCATCAGCCACCCCAGGTACCGAGCAGCCCTCGAGAAAAAGCTGCCCTGCCTGTCCTGCAAGGGCGAGGATGCCGGATCCAACGAAATCGTCTCTGTGACCACCACACAGAGCGAGCCTATCACCGAAAAGACGGAAAGTGCC
>LWS_Echiuropus_macronychus_rnaspades_NODE_12741_length_1466_cov_17.479887_g7925_i0.p
ATGGCGCACTGGAACAACCCGGCAAGCATGTTGCCTGAGGGCATCGTATCCACCAACCCCTTCGGTAACTACACCGTCGTGGATGCTGCTCCCCGGGACCTGCTCCCCATGATTGACCCCCACTGGTACCAGTACCCCCCTCTGAACCCCATGTGGTACGGAATTCTCGGATTCGTCATCTTCGTCCTCGGGATTATGTCCGTCTTCGGCAACGCCATCGTCATCTGGGTCTTCATGAACACCAAGAGCTTGCGATCACCCGCAAATCTCCTCGTGGTCAACCTAGCACTTTCTGACTTCTTGATGATGGCTACCATGTTTCCACCAATGGTTACCAGCTGCTACTACCACACCTGGGCGTTCAGCGCCTTCTCCTGCGAGATCTACGGTTTCCTCGGATCCCTCTTTGGTTGCGTCTCCATCTGGACCATGATCTTCATCACCATTGATCGTTACAACGTGATCGTGAAGGGTGTTTCCGCCGCTCCTCTATCAAGCAGCGGTGCTCTGCTCAGGATCGTTTTCGTTTGGGCCTTGTCCCTCACTTGGACCATTTTACCCTTCTTCGGGTGGAACAGATATGTACCGGAGGGTAACATGACTGCATGCGGAACTGACTACCTCACAGACTCAACTTCATCTCACTCTTACCTCTACGCATACGGATTCTGGGTTTACTTCCTCCCCTTGCTCATCATCATCGGGGCCTACTCCAAGATTGTGTCCGCCGTCTTCGCCCACGAGAAAGGGATGCGCGAGCAGGCCAAGAAGATGGGAGTCAAATCTCTCCGAAACGAAGAAGCGCAGGCAACCTCTGCTGAATGCCGACTTGCTAAGGTTGCGTTGATGACAGTCTCGCTGTGGTTCATTGCGTGGACTCCCTACCTGATCATCAATTTCGGCGGAATGATCAACAAGCCCATGATTAGCCCTCTCTTCACCATCTGGGGCTCTCTGTTCGCCAAGGCCAACGCTGTATACAACCCCATCGTGTACGCCATCAGTCACCCCAGGTACCGAGCAGCCCTCGAGAAGAAGATGCCCTGCCTGTCCTGCAAGGGCGAGGAGGCCGGATCCAACGATATCGTCTCTGTGACCACCACACAGAGCGAGCCGCCTATCACCGAAAAGACGGAAAGTGCC
>LWS_Homalogammarus_brandtii_GERE01_underscore_gi_0_gb_GERE01028233.1_.p
ATGGCGCAGTGGAACAACCCGGCAAACATGTTGCCTGAGGGCATGGTGTCCACCAACCCCTTCGGTAACTACACCGTCGTGGATGCTGCTTCCCGGGACCTGCTCCCCATGATTGACCCCCACTGGTACCAGTATCCCCCTCTGAACCCCATGTGGTACGGACTTCTCGGATTCGCCATCTTCGTCCTCGGGATTATGTCCGTGTTCGGCAACGCCATCGTCATCTGGGTCTTCATGAACACCAAAAGCTTGCGATCACCCGCAAATCTCCTCGTGGTCAACTTAGCAATTTCTGACTTCCTGATGATGAGTACCATGTTCCCACCAATGGTTATCAGCTGCTACTACCACACCTGGGCGTTCAGCGCCTTCTTCTGCGAGATCTACGGTTTCTTTGGATCCCTGTTTGGTTGCATCTCCATCTGGACCATGATCTTCATCACCATTGATCGTTACAACGTGATCGTGAAGGGTGTTTCCGCCGCTCCTCTATCAAGCAGCGGTGCTCTGCTCAGGATCGGTTTCGTTTGGGTCTTGGCCCTCAGTTGGACCATTTTACCCTTCTTCGGGTGGAACAGATATGTACCGGAGGGTAACATGACTGCATGCGGAACTGACTACCTCACAGACACAACTTCATCTCACTCTTACCTCTACGCATACGGATTCTGGGTTTACTTCCTCCCCTTGCTCATCATCATCGGGGCCTACTCCAGGATTGTGTCCGCCGTCTTCGCCCACGAGAAGGGAATGCGCGAGCAGGCCAAGAAGATGGGAGTCAAATCTCTCCGAAACGAAGAAGCGCAGGCAACCTCTGCTGAATGCAGACTTGCTAAGGTTGCGTTGATGACCGTCTCGCTGTGGTTCATCGCGTGGACCCCTTACATGGTCATCAACTTCGCCGGAATGATCAACAAGCCCATGATCAGCCCGCTCTTCACCATCTGGGGCTCTCTGTTCGCCAAGGCCAACGCTGTCTACAACCCCATCGTGTACGCCATCAGCCACCCCAGGTACCGAGCAGCCCTTGATAAGAAGCTGCCCTGCCTTTCCTGCAAGGGCGAAGATGCCGGATCCAACGAAATCGTCTCTGTGACCACCACACAGAGCGAGCCGCCTGCCCCCGAAAAGACGGAAAGTGCC
>LWS_Pallasea_sp._gam7.3_rnaspades_NODE_14618_length_1481_cov_1016.435056_g9003_i0.p
ATGGCGCAGTGGAACAACCCGGCAAACATGTTGCCTGAGGGCATGGTGTCCACCAACCCCTTCGGTAACTACACCGTCGTAGATGCTGCTTCCCGGGACCTGCTCCCCATGATTGACCCCCACTGGTACCAGTATCCCCCTCTGAACCCCATGTGGTACGGACTTCTCGGATTCGCCATCTTCGTCCTCGGGATTATGTCCGTGTTCGGCAACGCCATCGTCATCTGGGTCTTCATGAACACCAAAAGCTTGCGATCACCCGCAAATCTCCTCGTGGTCAACTTAGCAATTTCTGACTTCCTGATGATGAGTACCATGTTCCCACCAATGGTTATCAGCTGCTACTACCACACCTGGGCGTTCAGCGCCTTCTTCTGCGAGATCTACGGTTTCTTTGGATCCCTGTTTGGTTGCATCTCCATCTGGACCATGATCTTCATCACCATTGATCGTTACAACGTGATCGTGAAGGGTGTTTCCGCCGCTCCTCTATCAAGCAGCGGTGCTCTGCTCAGGATCGGTTTCGTTTGGGTCTTGGCCCTCAGTTGGACCATTTTACCCTTCTTCGGGTGGAACAGATATGTACCGGAGGGTAACATGACTGCATGCGGAACTGACTACCTCACAGACTCAACTTCATCTCACTCTTACCTCTACGCATACGGATTCTGGGTTTACTTCCTCCCCTTGCTCATCATCATCGGGGCCTACTCCAGGATTGTGTCCGCCGTCTTCGCCCACGAGAAAGGGATGCGCGAACAGGCCAAGAAGATGGGAGTCAAATCTCTCCGAAACGAAGAAGCGCAGGCAACCTCTGCTGAATGCAGACTTGCTAAGGTTGCGTTGATGACCGTCTCGCTGTGGTTCATCGCGTGGACCCCTTACATGGTCATCAACTTCGCCGGAATGATCAACAAGCCCATGATCAGCCCGCTCTTCACCATCTGGGGCTCTCTGTTCGCCAAGGCCAACGCTGTCTACAACCCCATCGTGTACGCCATCAGCCACCCCAGGTACCGAGCAGCCCTTGATAAGAAGCTGCCCTGCCTTTCCTGCAAGGGCGAAGATGCCGGATCCAACGAAATCGTCTCTGTGACCACCACACAGAGCGAGCCGCCTGCCCCCGAAAAGACGGAAAGTGCC
>LWS_Echiuropus_macronychus_T285_TRINITY_DN1101_c0_g1_i7.p
ATGGCGCACTGGAACAACCCGGCAAGCATGTTGCCTGAGGGCATCGTATCCACCAACCCCTTCGGTAACTACACCGTCGTGGATGCTGCTCCCCGGGACCTGCTCCCCATGATTGACCCCCACTGGTACCAGTACCCCCCTCTGAACCCCATGTGGTACGGAATTCTCGGATTCGTCATCTTCGTCCTCGGGATTATGTCCGTCTTCGGCAACGCCATCGTCATCTGGGTCTTCATGAACACCAAGAGCTTGCGATCACCCGCAAATCTCCTCGTGGTCAACCTAGCACTTTCTGACTTCTTGATGATGGCTACCATGTTTCCACCAATGGTTACCAGCTGCTACTACCACACCTGGGCGTTCAGCGCCTTCTCCTGCGAGATCTACGGTTTCCTCGGATCCCTCTTTGGTTGCGTCTCCATCTGGACCATGATCTTCATCACCATTGATCGTTACAACGTGATCGTGAAGGGTGTTTCCGCCGCTCCTCTATCAAGCAGCGGTGCTCTGCTCAGGATCGTTTTCGTTTGGGCCTTGTCCCTCACTTGGACCATTTTACCCTTCTTCGGGTGGAACAGATATGTACCGGAGGGTAACATGACTGCATGCGGAACTGACTACCTCACAGACTCAACTTCATCTCACTCTTACCTCTACGCATACGGATTCTGGGTTTACTTCCTCCCCTTGCTCATCATCATCGGGGCCTACTCCAAGATTGTGTCCGCCGTCTTCGCCCACGAGAAGGGAATGCGTGAGCAGGCCAAGAAGATGGGCGTCAAATCTCTCCGAAACGAAGAAGCACAGGCAACCTCTGCTGAATGCCGACTGGCCAAGGTGGCTCTGATGACCGTCTCGCTGTGGTTCATCGCGTGGACACCTTACTTGGTCGTCAACTTCGCCGGAATGGTCAACAAGCCCATGATCAGCCCTCTGATGACCATCTGGTGCTCTCTGTTTGCTAAGGGTAACGCTGTCTACAACCCCATCGTGTACGCCATCAGCCACCCTAGGTACAAGGCTGCCCTAGAGAAGAAGCTGCCCTGCCTCTCCTGCAAGGGTGGGGACACCGGCAGCGACAACGCCTCTTCAACCACCACTCAGAGCGAAGCTGCTCCCGAGAAAAGCGAGAGCGCG
>LWS_Eulimnogammarus_czerskii_T285_TRINITY_DN322_c0_g2_i2.p
ATGGCGAACTGGAACAACCCGGCAAGCATGTTGCCTGAGGGCATGGTGTCCACCAACCCCTTCGGTAACTACACCGTCGTGGATGCTGCTCCCCGGGACCTGCTCCCCATGATTGACCCCCACTGGTATCAGTACCCCCCTCTGAACCCCATGTGGTACGGACTTCTCGGATTCGCCATCTTCGTCCTCGGGATGATGTCCGTCTTCGGCAACGCCATCGTCATCTGGGTCTTCATGAACACCAAGAGCTTGCGATCACCCGCAAATCTCCTCGTGGTCAACCTAGCAATTTCTGACTTCCTGATGATGGCTACCATGTTCCCACCAATGGTTACCAGCTGCTACTACCACACCTGGGCGTTCAGCGCCTTCTTCTGCGAGATCTACGGTTTCTTCGGATCCCTGTTTGGTTGCATCTCCATCTGGACCATGATCTTCATCACCATTGATCGTTACAACGTGATCGTGAAGGGTGTTTCCGCCGCTCCTCTATCAAGCAGCGGTGCTCTGCTCAGGATCATTTTCGTTTGGGTTTTGGCCATCACTTGGACCATTTTACCCTTCTTCGGGTGGAACAGATATGTACCGGAGGGTAACTTGACTGCATGCGGAACTGACTACCTCACAGACTCAACTTCATCTCACTCTTACCTCTACGCATACGGATTCTGGGTTTACTTCCTCCCCTTGCTCATCATCATCGGGGCCTATTCCAAGATTGTGACCGCCGTCTTCGCCCACGAGAAAGGGATGCGCGAACAGGCCAAGAAGATGGGAGTCAAATCTCTCCGAAACGAAGAAGCGCAAGCAACCTCTGCTGAATGCCGACTGGCCAAGGTGGCGCTGATGACCGTCTCGCTGTGGTTCATCGCGTGGACCCCTTACATGGCCATCAACTTCGCCGGAATGGTCAACAAGCCCATGATCAGCCCATTGCTGACCATCTGGAGCTCTCTGTTTGCCAAGGGTAACGCTGTCTACAACCCCATCGTGTACGCCATTAGCCACCCTAGGTACAAGGCTGCCCTAGAGAAGAAGCTGCCCTGCCTCTCCTGCAATAATGGAGACACCGGCAGCGACAGCGCCTCTGCAACCACCACTCAAAGCGAAGCGGCTCCCGAGAAAAGCGAGAGCGCC
>LWS_Eulimnogammarus_sp._gam16.4_GEQB01_underscore_gi_0_gb_GEQB01030161.1_.p
ATGGCGCAGTGGAACAACCCGGCAAGCATGTTGCCTGAGGGTATGGTGTCCACCAACCCCTTCGGTAACTACACCGTCGTGGATGCTGCTCCCCGGGACCTGCTCCCCATGATTGACCCCCACTGGTACCAGTACCCCCCTCTGAACCCCATGTGGTACGGACTTCTCGGATTCGCCATCTTCGTCCTCGGGATGATGTCCGTCTTCGGCAACGCCATCGTCATCTGGGTCTTCATGAACACCAAAAGCTTGCGATCACCCGCAAATCTCCTCGTGGTCAACCTAGCACTTTCTGACTTCCTGATGATGGCTACCATGTTCCCACCAATGGTTACCAGCTGCTACTACCACACCTGGGCGTTCAGCGCCTTCTTCTGCGAGATCTACGGTTTCTTAGGATCCCTGTTTGGTTGCATCTCCATCTGGACCATGATCTTCATCACCATTGATCGTTACAACGTGATCGTGAAGGGTGTTTCCGCCGCTCCTCTATCAAGCAGCGGTGCTCTGCTCAGGATCGTTTTCGTTTGGGTCTTGGCTCTCATTTGGACTATTTTACCCTTCTTCGGGTGGAACAGATATGTACCGGAGGGTAACATGACTGCATGCGGAACTGACTACCTCACCGACTCCACTTCATCTCACTCTTACCTCTACGCATACGGATTCTGGGTTTACTTCCTCCCCTTGCTCATCATCATCGGGGCCTACTCCAAGATTGTGAGCGCCGTCTTCGCCCACGAGAAAGGGATGCGCGAACAGGCCAAGAAGATGGGAGTCAAATCTCTCCGAAACGAAGAAGCACAGGCAACCTCTGCTGAATGCCGACTGGCCAAGGTGGCGCTGATGACCGTCTCGCTGTGGTTCATCGCGTGGACCCCTTACATGGCCATCAACTTCGCCGGAATGGTCAACAAGCCCATGATCAGCCCCTTGCTGACCATCTGGAGCTCTCTGTTTGCCAAGGGTAACGCTGTCTACAACCCCATCGTGTACGCCATTAGCCACCCTAGGTACAAGGCTGCCCTAGAGAAGAAGCTGCCCTGCCTCTCATGCAAGAACGGGGACTCCGGCAGCGACAGCGCCTCTGCAACCACCACTCAAAGCGAAGCGGCTCCCGAGAAAAGCGAGAGCGCG
>LWS_Eulimnogammarus_verrucosus_T285_TRINITY_DN94_c0_g2_i3.p
ATGGCGAACTGGAACAACCCGACAAGCATGTTGCCTGAGGGCATGGTGTCCACCAACCCCTTCGGTAACTACACCGTCGTGGATGCTGCTCCCCAGGACCTGCTCCCCATGATTGACCCCCACTGGTACCAGTACCCCCCTCTGAACCCCATGTGGTATGGACTTCTCGGATTCGCCATCTTCGTCCTCGGGATAATGTCCGTCTTCGGCAACGCAATCGTCATCTGGGTCTTCATGAACACCAAGAGCTTGCGATCACCCGCAAATCTCCTCGTGGTAAACCTAGCCATTTCTGACTTCCTGATGATGACTACCATGTTCCCACCAATGGTTACCAGCTGCTACTACCACACCTGGGCGTTCAGCCCCTTCTTCTGCGAGATGTACGGTTTCTTCGGATCCCTGTTTGGTTGCATCTCCATCTGGACCATGATCTTCATCACCATTGATCGTTACAACGTGATCGTGAAGGGTGTTTCCGCCGCTCCTCTATCAAGCAGCGGTGCTCTGCTCAGGATCGTTTTCGTTTGGGTCTTGGCCATCATTTGGACCATTTTACCCTTCTTCGGGTGGAACAGATATGTACCGGAGGGTAACATGACTGCATGCGGAACTGACTACCTCACAGACTCAACTTCATCTCACTCTTACCTCTACGCATACGGATTCTGGGTTTACTTCCTCCCCTTGCTCATCATCATCGGGGCCTACTCCAAGATTGTGTCCGCCGTCTTCGCCCACGAGAAGGGAATGCGCGAGCAGGCCAAGAAGATGGGAGTCAAGTCTCTCCGAAACGAAGAAGCGCAGGCAACCTCTGCTGAATGCCGACTGGCCAAGGTTGCGCTGATGACCGTCTCGCTGTGGTTCATCGCGTGGACCCCATACATGGCCATCAACTTCGCCGGAATGGTAAACAAGCCCATAATCAGCCCCTTGCTGACCATCTGGAGCTCTCTGTTTGCCAAGGGTAACGCTGTCTACAACCCCATCGTGTACGCCATTAGCCACCCTAGGTACAAGGCTGCCCTAGAGAAGAAGCTGCCCTGCCTCTCCTGCAAGAATAGTGACTCCGGCAGCGACAGCGCCTCTGCAACCACCACTCAAAGCGAAGCTGCTCCCGAGAAAAGCGAGAGCGCC
>LWS_Eulimnogammarus_vittatus_T285_TRINITY_DN41_c0_g1_i2.p
ATGGCGCAGTGGAACAACCCGACAAGCATGTTGCCTGAGGGCATGGTGTCCACCAACCCCTTCGGTAACTACACCGTCGTGGATGCTGCTCCCCGGGACCTGCTCCCCATGATTGACCCCCACTGGTACCAGTACCCCCCTCTGAACCCCATGTGGTATGGACTTCTCGGATTCGCCATCTTCGTCCTCGGGATAATGTCCGTCTTCGGCAACGCAATCGTCATCTGGGTCTTCATGAACACCAAGAGCTTGCGATCACCCGCAAATCTCCTCGTGGTAAACCTAGCCATTTCTGACTTCCTGATGATGACTACCATGTTCCCACCAATGGTTACCAGCTGCTACTACCACACCTGGGCGTTCAGCCCCTTCTTCTGCGAGATGTACGGTTTCTTCGGATCCCTGTTTGGTTGCATCTCCATCTGGACCATGATCTTCATCACCATTGATCGTTACAACGTGATCGTGAAGGGTGTTTCCGCCGCTCCTCTATCAAGCAGCGGTGCTCTGCTCAGGATCGTTTTCGTTTGGGTCTTGGCCATCATTTGGACCATTTTACCCTTCTTCGGGTGGAACAGATATGTACCGGAGGGTAACATGACTGCATGCGGAACTGACTACCTCACAGACTCAACTTCATCTCACTCTTACCTCTACGCATACGGATTCTGGGTTTACTTCCTCCCCTTGCTCATCATCATCGGGGCCTACTCCCAGATTGTGTCCGCCGTCTTCGCCCACGAGAAGGGAATGCGCGAACAGGCCAAGAAGATGGGAGTCAAATCTCTCCGAAACGAAGAAGCTCAGGCAACCTCTGCTGAATGCCGACTGGCCAAGGTGGCCCTGATGACCGTCTCGCTGTGGTTCATCGCGTGGACCCCTTACATGGCCATCAACTTCGCCGGAATGGTCAACAAGCCCATTATCAGCCCATTGCTGACCATCTGGAGCTCTCTGTTTGCCAAGGGTAACGCTGTCTACAACCCCATCGTGTACGCCATTAGCCACCCTAGGTACAAGGCTGCCCTAGAGAAGAAGCTGCCCTGCCTCTCCTGCAAGAATGGAGACACCGGCAGCGACAGCGCCTCTGCAACCACCACTCAAAGCGAAGCTGCTCCAGAGAAAAGCGAAAGCGCC
>LWS_Gammarus_fossarum_rnaspades_NODE_28504_length_1802_cov_816.426667_g19176_i0.p
ATGGCGCACTGGAACAACCCGGCAAGCATGTTGCCTGAGGGCATCGTGTCTACCAACCCTTTCGGTAACTACACCGTCGTGGATGCTGCTCCCAAGGACCTGCTCCCCATGATTGACCCCCACTGGTACCAGTATCCCCCTCTCAACCCCATGTGGTACGGACTTCTCGGATTCGCCATCTTCGTGCTCGGGATAATGTCTGTCTGCGGCAACGCCATCGTCATCTGGGTTTTCATGAACACCAAGAGCTTGCGATCACCCGCCAATCTCCTCGTGGTCAACCTAGCAATTTCTGACTTCCTGATGATGAGTACCATGTTCCCACCAATGGTTACCAGCTGCTACTACCACACCTGGGCATTCAGCGCATTCTTCTGCGAGATCTACGGTTTCTTTGGATCTTTGTTCGGTTGCATCTCAATCTGGACCATGATCTTCATCACCATCGATCGTTACAACGTGATCGTGAAGGGCGTTTCCGCCGCACCTCTGTCAAGCAGTGGAGCTCTGCTCAGGATCATTTTCGTTTGGGTTTTGTCTATCATCTGGACCATCTTACCCTTCTTCGGATGGAACAGATATGTACCAGAGGGTAACATGACTGCATGCGGAACTGACTACCTCACAGACTCTACTTCATCTCATTCCTACCTCTACGCATACGGATTCTGGGTTTACTTCCTCCCCTTGCTCATCATCATCGGTGCCTACTCCAAGATCGTGACTGCCGTTTTCGCTCACGAGAAAGGGATGCGCGAACAGGCCAAGAAGATGGGTGTCAAATCTCTGAGAAATGAAGAAGCCCAGAAGACCTCTGCTGAATGCCGACTTGCTAAGGTTGCGTTGATGACCGTTTCGCTGTGGTTCATCGCGTGGACTCCATACCTGATCATTAATTTCGGCGGAATGCTCAACAAGCCTATGATCAGCCCACTCTTCACCATCTGGGGTTCTCTGTTCGCCAAGGCCAACGCTGTCTACAACCCCATCGTGTACGCCATCAGCCACCCCAGGTACAGAGCTGCCCTAGAGAAGAAGCTGCCCTGCCTGTCCTGCAAGGGCGAGGATGCCGGAGCCAACGAAATCATCTCTGTGACCACCACACAGAGCGAGCCACCAGTCACCGAGAAGGCTGAAAGTGCC
>LWS_Gammarus_wautieri_rnaspades_NODE_25138_length_1501_cov_853.282303_g19984_i0.p
ATGGCGCACTGGAACAACCCGGCAAGCATGTTGCCTGAGGGCATCGTGTCTACCAACCCTTTCGGTAATTACACCGTCGTGGATGCTGCTCCCAAGGACCTGCTCCCCATGATTGACCCCCACTGGTACCAGTATCCCCCTCTCAACCCCATGTGGTACGGACTTCTCGGATTCGCCATCTTCGTGCTCGGGATAATGTCCGTCTGCGGAAACGCCATCGTCATCTGGGTTTTTATGAACACCAAGAGCTTGCGATCACCCGCCAATCTCCTCGTGGTCAACCTAGCAATTTCTGACTTCCTGATGATGAGTACCATGTTCCCACCAATGGTTACCAGCTGCTACTACCACACCTGGGCGTTCAGCGCATTCTTCTGCGAGATCTACGGTTTCTTGGGATCCTTGTTCGGTTGCATCTCAATCTGGACCATGATCTTCATCACCATCGATCGTTACAACGTGATCGTGAAGGGCGTTTCCGCCGCACCTCTATCAAGCAGTGGAGCTCTGTTCAGGATCATTTTCGTTTGGGTTTTGTCTATCATCTGGACCATCTTACCCTTCTTCGGATGGAACAGATATGTACCAGAGGGTAACATGACTGCATGCGGAACTGACTACCTCACAGACTCTACTTCATCTCATTCCTACCTCTACGCATACGGATTCTGGGTTTACTTCCTCCCCTTGCTCATCATCATCGGTGCCTACTCCAAGATCGTGACTGCCGTCTTCGCTCACGAGAAAGGGATGCGCGAACAGGCCAAGAAGATGGGTGTCAAATCTCTGAGAAATGAAGAAGCCCAGAAGACCTCTGCTGAATGCCGACTTGCCAAGGTTGCGTTGATGACCGTTTCGCTGTGGTTCATCGCGTGGACTCCATACCTGATCATTAATTTCGGCGGAATGCTCAACAAGCCTATGATCAGCCCACTCTTCACCATCTGGGGTTCTCTGTTCGCCAAGGCCAACGCTGTCTACAACCCCATCGTGTACGCCATCAGCCACCCCAGGTACAGAGCTGCCCTCGAGAAGAAGCTGCCCTGCCTGTCCTGCAAGGGCGAGGATGTCGGAGCCAACGAAATCACCTCTGTGACCACCACACAGAGCGAGCCACCAGTCACCGAGAAGGCTGAAAGTGCC
>LWS_Gammarus_pulex_rnaspades_NODE_27828_length_1449_cov_397.851312_g21126_i0.p
ATGGCGCACTGGAACAACCCGGCAAGCATGTTGCCTGAGGGCATGGTGTCCACCAACCCCTTCGGGAACTACACCGTCGTGGATGCTGCTCCCAAGGACCTGCTCCCCATGATTGACCCCCACTGGTACCAGTACCCCCCTCTGAATCCCATGTGGTACGGACTTCTTGGATTTGCCATCTTCGTGCTCGGGATAATGTCCGTCTGCGGCAACGCCATCGTCATCTGGGTCTTCATGAACACCAAGAGCTTGCGATCACCCGCCAATCTCCTCGTGGTGAACCTAGCTATTTCTGACTTCCTGATGATGTCTACCATGTTTCCACCAATGGTTACCAGCTGCTACTACCACACCTGGGCGTTCAGCGCATTCTTCTGCGAAATCTACGGTTTCTTAGGATCCTTGTTCGGTTGCATCTCCATCTGGACCATGATCTTTATCACCATTGATCGTTACAACGTGATCGTGAAGGGCGTTTCAGCAGCTCCTCTGTCAAGCAGCGGAGCTTTGCTCAGGATCGTCTTCGTTTGGGTTTTGTCTCTCACCTGGACCATCTTACCCTTCTTTGGATGGAACAGATATGTACCAGAGGGTAACATGACTGCATGCGGAACTGACTACCTCACAGACACTGCCTCATCTCACTCTTACCTCTACGCATACGGATTCTGGGTTTACTTCCTCCCCTTGCTCATAATCATCGGTGCCTACTCCAAGATTGTGACTGCCGTCTTTGCTCACGAGAAAGGGATGCGCGAACAGGCCAAAAAGATGGGAGTCAAATCTCTCAGAAATGAAGAAGCCCAAAAGACCTCTGCTGAATGCCGACTTGCTAAGGTTGCGCTGATGACGGTTTCGCTGTGGTTCATCGCGTGGACTCCCTACCTCATCATCAACTTCGGCGGAATGCTCAACAAGCCCATGATCAGCCCACTCTTCACCATCTGGGGCTCTCTGTTTGCGAAGGCCAACGCTGTCTACAACCCCATCGTGTACGCCATCAGCCACCCCAGATACCGAGCTGCCCTTGAGAAGAAGCTGCCCTGCCTGTCCTGCAAGGGCGAGGATACCGGCGCCCACGAAGTCACCTCTGTGACCACCACACAGAGCGAGCCGCCTGTCACCGAAAAGGCCGAAAGTGCC
>LWS_Gammarus_lacustris_rnaspades_NODE_7534_length_1446_cov_146.446671_g5698_i0.p
ATGGCGCACTGGAATAACCCGGCAAGCATGTTGCCTGAGGGCTTTGTGTCCACCAACCCCTTCGGTAACTACACCGTCGTGGATGCTGCTCCCAAGGACCTGCTTCCTCTGATTGACCCCCACTGGTACCAGTACCCCCCACTGAACCCCATGTGGTACGGACTTCTCGGATTCGTCATTTTCGTGCTCGGGATGATGTCCGTTTGCGGCAACGCCATCGTCATCTGGGTCTTCATGAACACCAAGAGCTTGCGATCACCCGCCAATCTCCTCGTGGTCAACCTAGCTCTTTCTGACTTCCTGATGATGGCTACCATGTTTCCACCAATGGTTACCAGCTGCTATTACCATACCTGGGCGTTCAGCGCATTCTTCTGCGAGATCTACGGTTTCTTGGGATCCCTGTTTGGTTGCGTCTCCATCTGGACCATGATCTTTATCACCATTGACCGTTACAACGTGATCGTGAAGGGTGTTTCTGCCGCTCCTCTGTCAAGCAGCGGTGCTCTGCTGAGGATCGTATTCGTTTGGACCTTGGCTATCATCTGGACCATTTTACCCTTCTTCGGATGGAACAGATATGTACCAGAGGGAAACATGACTGCATGCGGAACTGACTACCTCACAGACTCTACTTCATCTCACTCCTACCTCTACGCATACGGATTCTGGGTTTACTTCCTCCCCTTGCTCATCATCATCGGTGCCTACTCCAAAATTGTGACCGCCGTCTTCAACCACGAGAAAGGGATGCGCGAGCAGGCCAAGAAGATGGGCGTCAAATCTCTCCGAAACGAAGAGGCACAGAAGACCTCTGCCGAATGCCGACTTGCTAAGGTTGCTCTTATGACCGTCTCGCTGTGGTTCATCGCGTGGACTCCCTACCTGATCATAAATTTCGCCGGAATGCTCAACAAGCCCATGATCAGCCCACTCTTCACCATCTGGGGCTCTCTGTTTGCTAAGGCCAACGCTGTCTACAACCCCATCGTGTACGCCATCAGCCACCCCAGGTACCGAGCTGCCCTCGAGAAGAAGCTGCCCTGCCTGTCCTGCAAGGGCGAGGATACCGGAGCCCACGAAATCACCTCCGTGACCACCACACAGAGCGAGCCTCCTATCGTCGAAAAGACGGAAAGTGCC
>LWS_Gmelinoides_fasciatus_rnaspades_NODE_18925_length_1481_cov_1161.432961_g10922_i0.p
ATGGCTAACTGGAACAACCCGGCAAGCATGTTGCCTGCAGGCATCTTGTCCACCAACCCCTTCGGTAACTACACCGTCGTGGATGCTGCTCCCAAGGACCTACTCCCCATGATTGACCCCCACTGGTACCAGTACCCTCCTCTGAACCCCATGTGGTACGGAATTCTCGGATTCGCCATCTTCGTCCTGGGGATGATGTCGGTCTGCGGCAACGCCATCGTCATCTGGGTCTTCATGAACACAAAGAGCTTGAGATCACCCGCCAATCTCCTCGTGGTCAACCTTGCTATTTCTGACTTCCTGATGATGGCTACCATGTTCCCACCGATGGTTACCAGCTGCTACTACCACACCTGGGCATTCAGTGCATTCTTTTGCGAGATCTACGGTTTCTTAGGATCCCTGTTTGGTTGCGTCTCCATCTGGACCATGATCTTAATCACCATTGATCGTTACAACGTGATCGTGAAGGGTGTTTCTGCCACTCCATTGTCAAGCAGCGGTGCACTGCTCAGGATGACTTTTGTTTGGGTCTTTTCTCTCATCTGGACCATCTTTCCATTCTTCGGATGGAACAGATATGTACCAGAAGGTAACATGACTGCATGCGGAACTGACTACCTCACAGACTCTTTTTCATCTCACTCTTACCTCTACGCATATGGATTCTGGGTTTACTTCCTCCCCTTGCTCATAATCATCGGTGCCTATTCCAAGATTGTGACCGCAGTTTTCGCTCACGAAAAAGGGATGCGCGATCAAGCCAAGAAGATGGGTGTGAAATCTCTGCGAAACGAAGAGGCTCAGAAGACCTCAGCCGAATGCCGCCTTGCTAAGGTTGCACTGATGACCGTCTCGCTGTGGTTCATTGCGTGGACTCCCTACCTGATCATCAATTTCGGTGGAATGCTCAACAAGCCCATGATCAGCCCGCTCTTCACCATCTGGGGCTCTCTGTTCGCCAAGGCCAACGCTGTCTACAACCCCATCGTGTACGCCATCAGCCACCCCAGGTACCGAGCTGCCCTCGAGAAGAAGTTGCCCTGCCTGTCTTGCAAGGGCGAGGATGCCGGAACCAACGAAATCGTCTCCGTGACCACCACGCAGAGCGAGCCGCCTGTCACAGAAAAGACGGAAAGTGCC
>LWS_Micruropus_glaber_rnaspades_NODE_4189_length_2963_cov_443.910776_g2900_i0.p
ATGGCTAACTGGAACAACCCGGCAAGCATGTTGCCTGCAGGCATCTTGTCCACCAACCCCTTCGGTAACTACACCGTCGTGGATGCTGCTCCCAAGGACCTACTCCCCATGATTGACCCCCACTGGTACCAGTACCCTCCTCTGAACCCCATGTGGTACGGAATTCTCGGATTCGCCATCTTCGTCCTCGGGATGATGTCGGTCTGCGGCAACGCCATCGTCATCTGGGTTTTCATGAACACAAAGAGCTTGAGATCACCCGCCAATCTCCTCGTGGTCAACCTAGCTATTTCTGACTTCTTGATGATGGCTACCATGTTCCCACCGATGGTTACCAGCTGCTACTACCACACCTGGGCTTTCAGTGCATTCTTCTGCGAGATCTACGGTTTCTTAGGATCCCTGTTTGGTTGCATCTCCATCTGGACCATGATCTTCATCACCATTGATCGTTACAACGTGATCGTGAAGGGTGTTTCTGCCACTCCATTGTCAAGCAGCGGTGCTCTGCTCAGGATGGCTTTTGTTTGGGTCTTTTCTTTCATCTGGACCATCTTACCATTCTTCGGATGGAACAGATATGTACCAGAGGGTAACATGACTGCATGCGGAACTGACTACCTCACAGACACTTTTTCATCTCACTCCTACCTCTACGCATATGGATTCTGGGTTTACTTCCTCCCCTTGCTCATCATCATCGGTGCCTACTCCAAGATTGTGACCGCAGTCTTCGCTCACGAAAAAGGGATGCGCGATCAAGCCAAGAAGATGGGTGTCAAATCTCTGCGAAACGAAGAGGCTCAGAAGACCTCAGCCGAATGCCGCCTTGCTAAGGTTGCGCTGATGACCGTCTCGCTGTGGTTCATCGCGTGGACTCCCTACCTGATCATCAATTTCGGTGGAATGCTCAACAAGCCCATGATCAGCCCGCTCTTCACAATCTGGGGCTCTCTGTTCGCCAAGGCCAACGCTGTCTACAACCCCATCGTGTACGCCATCAGCCACCCCAGGTACCGAGCTGCCCTCGAGAAGAAGTTGCCATGCCTGTCCTGCAAGGGTGAGGATTCCGGAACCAACGAAATCGTCTCCGTGACCACCACGCAGAGCGAGCAGCCTGTCACAGAAAAGACGGAAAGTGCC
>LWS_Micruropus_wahlii_T285_TRINITY_DN203_c0_g1_i1.p
ATGGCTAACTGGAACAACCCGGCAAGCATGTTGCCTGAAGGCATCATGTCCACCAACCCCTTCGGTAACTACACCGTCGTGGATGCTGCTCCCAAGGACCTACTCCCCATGATTGACCCCCACTGGTACCAGTACCCTCCTCTGAACCCCATGTGGTACGGAATTCTCGGATTCGCCATCTTCGTCCTCGGGATGATGTCGGTCTGCGGCAACGCCATCGTCGTCTGGGTCTTCATGAACACAAAGAGCTTGAGATCACCCGCCAATCTCCTCGTGGTCAACCTAGCTATTTCTGACTTCCTGATGATGGCTACCATGTTCCCACCGATGGTTACCAGCTGCTACTACCACACCTGGGCGTTCAGCGCTTTCTTCTGCGAGATCTACGGTTTCTTAGGATCCCTGTTTGGTTGCGTCTCCATCTGGACCATGATCTTCATCACCATTGATCGTTACAACGTGATCGTGAAGGGTGTTTCTGCCACTCCATTGTCAAGCAGCGGTGCTCTGCTCAGGATGGGTTTTGTTTGGGTCTTTTCTTTCATCTGGACCGTCTTACCATTCTTCGGATGGAACAGATATGTACCAGAGGGTAACATGACTGCATGCGGAACTGACTACCTCACAGACTCTTTTTCATCTCACTCCTACCTCTACGCATATGGATTCTGGGTTTACTTCCTCCCCTTGCTTATCATCATCGGTGCTTACTCCAAGATTGTGACTGCAGTCTTCGCTCACGAAAAAGGGATGCGCGATCAAGCCAAGAAGATGGGTGTCAAATCTCTGCGAAACGAAGAGGCTCAGAAGACCTCAGCCGAATGCCGCCTTGCTAAGGTTGCGCTGATGACCGTCTCGCTGTGGTTCATCGCGTGGACTCCCTACCTGATCATCAATTTCGGTGGAATGATCAACAAGCCCATGATCAGCCCGCTCTTCACAATCTGGGGCTCTCTGTTCGCCAAGGCCAACGCTGTCTACAACCCCATCGTGTACGCCATCAGCCACCCCAGGTACCGAGCTGCCCTCGAGAAGAAGTTGCCCTGCCTGTCCTGCAAGGGCGAGGATGCCGGAAGCAACGAAATCGTCTCCGTGACCACCACGCAGAGCGAGCCGCCTGTCACAGAAAAGACGGAAAGTGCC
>LWS_Linevichella_vortex_rnaspades_NODE_26718_length_1462_cov_599.048832_g12657_i0.p
ATGGCTAACTGGAACAACCCGGCAAGCATGTTGCCTGAGGGCATCTTGTCCACCAACCCCTTCGGTAACTACACCGTCGTGGATGCTGCTCCCAAGGACCTACTCCCCATGATTGACCCCCACTGGTACCAGTACCCTCCTCTGAACCCCATGTGGTACGGACTTCTCGGATTCGCCATTTTTGTCCTCGGGATGATGTCGGTGTGCGGCAACGCCATCGTCATCTGGGTCTTCATGAACACAAAAAGCTTGAGATCACCCGCCAATCTCCTCGTGGTCAACTTAGCTATTTCTGACTTCCTGATGATGGCTACCATGTTCCCACCGATGGTTACCAGCTGCTACTACCACACCTGGGCGTTCAGCGCCTTCTTCTGCGAGATCTACGGCTTCTTGGGATCCCTGTTCGGTTGCATCTCCATCTGGACCATGATCTTCATCACCATCGATCGTTACAACGTGATCGTGAAGGGTGTCTCTGCCGATCCCTTGACAAGCAGCGGTGCTCTGCTCAGAATGGGCTTTGTTTGGCTCTTTTCTTTCATCTGGACCGTCTTACCATTCTTCGGATGGAACAGATATGTACCAGAGGGTAACATGACTGCATGCGGAACTGACTACCTCACAGACACTTTTTCATCTCACTCCTACCTCTACGCATATGGATTCTGGGTTTACTTCCTTCCCTTGCTCATCATCATCGGTGCCTACTCCAAGATTGTGACCGCCGTCTTCGCTCACGAAAAGGGGATGCGCGATCAAGCCAAGAAGATGGGTGTCAAATCTCTGCGAAATGAAGAGGCCCAGAAGACCTCAGCCGAATGCCGCCTTGCTAAGGTTGCGCTGATGACCGTCTCGCTGTGGTTCATCGCGTGGACTCCCTACCTGATCATCAATTTCGGTGGAATGCTCAACAAGCCCATGATCAGCCCGCTCTTCACCATCTGGGGCTCTCTGTTCGCCAAGGCCAACGCCGTCTACAACCCCATCGTGTACGCCATCAGCCACCCCAGGTACCGCGCTGCCCTCGAGAAGAAGCTGCCCTGCCTGTCCTGCAGGGGCGAGGATGCCGGAGCCAACGACGTCGTCTCCGTGACCACCACGCAGAGCGAGCCGCCCATCACCGAAAAGACGGAAAGCGCC
>LWS_Gammarus_pisinnus_rnaspades_NODE_575860_length_1527_cov_1819.403270.p
ATGGCGCACTGGAACAACCAAGCAAGCATGGTGCCTGAGGGCATGGTGTCCACCAACCCCTTCGGTAACTACACCGTCGTGGATGCTGCTCCCCAGGACCTGCTCCCCATGATTGACCCCCACTGGTACCAGTATCCCCCTCTGAACCCCATGTGGTATGGACTTCTTGGATTCGCCATCTTCGTCCTTGGAATGATGTCCGTCTGCGGCAACGCCATCGTCATCTGGGTTTTCATGAACACCAAGAGCTTGCGGTCACCCGCTAATCTCCTCGTGGTCAACCTAGCTGTTTCTGACTTCCTGATGATGGCTACCATGTTTCCACCTATGGTTACCAACTGCTACTACCACACTTGGGCGTTCAGTGCATTCTTCTGCGAGATCTACGGTTTCTTCGGATCCCTTTTTGGTTGCATCTCCATCTGGACCATGATCTTCATCACTATTGATCGTTACAACGTGATCGTGAAGGGTGTTTCTGCCGCTCCTCTGAGTGGCAGCGGTGCTCTGCTCAGGATCGTTTTCGTTTGGGTCTTGTCCAGCATCTGGACAATCTTACCCTTCTTCGGATGGAACAGATATGTACCAGAGGGTAACATGACTGCATGCGGAACTGACTACCTCACCGAATCTTCTTCATCTCACTCTTACCTCTACGCATACGGATTCTGGGTTTACTTCCTACCCTTGCTCATCATCATCGGTGCCTACTCTAAGATTGTGTCAGCCGTCTTTGCCCACGAGAAAGGGATGCGTGAACAGGCCAAGAAGATGGGTGTCAAATCCCTCCGAAACGAAGAGGCACAGAAAACCTCTGCCGAATGCCGACTTGCAAAGGTTGCGCTCATGACCGTTTCGCTGTGGTTCATCGCGTGGACTCCCTACATGATCATCAATTTCGGTGGAATGCTCAACAAGCCCATGATCAGCCCGCTCTTCACCATCTGGGGCTCTCTGTTTGCCAAGGCCAACGCTGTCTACAACCCCATCGTTTATGCTATCAGCCACCCAAGGTACCGAGCTGCACTCGAGAAGAAGCTGCCCTGCCTCTCCTGCAAGGGCGAGGATGCCGGAACCCACGAAATCGTCTCCGTGACCACCACACAGAGCGAGCCGCCTATTACCGAAAAGACGGAAAGTGCC
>LWS_Gammarus_minus_rnaspades_NODE_18202_length_1392_cov_48.583888_g14040_i0.p
ATGGCGAACTGGAACAACCCGGGCAGCATGTTGTCGGAGGGCTTGGTGTCCACCAACCCCTTCGGTAACTACACCGTCGTGGATGCTGCTCCCAAGGACCTGCTCCCCATGATTGACCCCCACTGGTACCAGTACCCTCCTCTTAACCCCATGTGGTACGGGCTTCTCGGATTTGCTATCTTCGTCCTCGGAATGATGTCCGTCTGCGGCAACGCCATTGTCATCTGGGTCTTCATGAACACCAAGAGCCTGCGATCACCCGCCAACCTCCTCGTGGTCAACCTTGCTATTTCTGACTTCCTGATGATGGCTAACATGTTCCCACCCATGGTTGTCAACTGCTACTACCACACCTGGGCGTTCAGCGCATTCTATTGCGAGTTGTACGGTTTCTTCGGATCCCTGTTTGGTTGCATCTCCATTTGGACCATGATCTTCATAACCATTGATCGTTACAACGTAATTGTGAAGGGTGTTTCCGCCACTCCTCTGACAGGCAGCGGTGCTCTCCTCAGGATCGTTTTTGTTTGGGTCTTGGCTATCATTTGGACCATCTTACCCTTTTTTGGATGGAACAGATATGTACCAGAGGGGAACTTGACAGCATGCGGAACTGACTACCTCACCGAATCTTCTTCCTCTCACTCCTACCTCTACGCATACGGATTCTGGGTTTACTTCCTACCCCTGCTCATCATCATCGGTGCCTACTCCAAGATTGTGACAGCCGTCATTGCCCACGAAAAGGGGATGCGCGAGCAGGCCAAGAAGATGGGCGTCAAATCTCTTCGAAACGAAGAGGCCCAGAAGACCTCTGCCGAATGCCGACTTGCTAAGGTTGCGCTGATGACCGTTTCGCTGTGGTTCATGGCGTGGACTCCCTACCTGATCATCAACTTCGGCGGAATGCTCAACAAGCCCATGATCAGCCCGCTCTTTACCATCTGGGGCTCTCTGTTCGCCAAGGCCAATGCTGTCTACAATCCTATCGTGTACGCCATCAGTCACCCCAGATACCGAGCTGCCCTTGAGAAGAAGCTCCCTTGCCTGTCCTGCAAGGGCGAAGATTCCGGAGCCAACGAAATCATCTCTGTGACAACCGCCCAGAGCGAGCAGCCTGCCACAGAAAAGTCGGAAAGTGCC
>LWS_Echinogammarus_berilloni_rnaspades_NODE_19657_length_1591_cov_1538.005284_g14037_i0.p
ATGGCGCACTGGAACAACCCAGCCAACATGTTGCCCGAGGGTGTGGTGTCCTCCAACCCTTTCGGTAACTACACCGTTGTGGATGCTGCTCCCAAGGAACTTCTTCCCCTGATCGACTCTCACTGGTACCAGTACCCTCCTCTGAACCCTATGTGGTACGGCCTCCTCGGATTCACCATCTTCCTCCTTGGTATGATGTCCGTCCTTGGCAACGCCATTGTCATTTGGGTCTTCATGAACACCAAGAGTCTGCGGTCGCCCGCTAACCTGCTCGTGGTCAACCTTGCCCTCTCTGACTTCCTCATGATGTTCACCATGTTCCCACCCATGGTCACCAGCTGCTACTACCACACCTGGGCCTTCAGCGCCTTCTCCTGCGAGATCTACGGCTTCTTCGGCTCTCTCTTCGGTTGCATCTCCATCTGGACCATGATCTTCATCACCATGGACCGCTACAACGTGATCGTCAAGGGTGTCTCTGCCGAGCCTCTGACCAGCAATGGCGCCCTCCTTCGCATCATCTTCGTTTGGGTTTTGTCAATCATCTGGACCGTCCTGCCCTTCTTCGGATGGAACAGGTACGTACCAGAGGGTAACATGACTGCATGCGGAACTGACTACCTCACCGATTCTTCCTTCTCGCACTCCTACCTCTACATCTACGGAACCTGGGTCTACTTCCTTCCTCTGCTCATCATCATCGGTGCCTACTCCAAGATTGTGACTGCCGTGTTCGCTCACGAGAAGCAGATGCGAGAACAGGCCAAGAAGATGGGCGTCAAGTCCCTCCGTAACGAAGAGGCCCAGAAGACTTCCGCCGAATGCCGACTGGCCAAGGTTGCACTGATGACCGTCTCGCTGTGGTTCATCGCGTGGACCCCTTACTTGATCATCAACTTCACCGGCATGCTCAACAAGTCCATGATCAGCCCTCTCTTCACCATCTGGGGCTCTCTGTTCGCCAAGGCCAACGCTGTCTACAACCCCATCGTATACGCCATCAGTCACCCCAAGTACCGAGCTGCTCTCGAGAAGAAACTGCCCTGCCTGTCGTGCAAGGGTGAGGACCTTTCCGGCAACGACTCTGTCTCTGTCACCACCACCCAGAGCGAGCAGCCCGTCACCGAAAAATCGGAAAATGCC
>LWS_Marinogammarus_marinus_rnaspades_NODE_20915_length_1632_cov_639.051447_g15529_i0.p
ATGGCGCACTGGAACAATCCCGCCAACATGCTGCCTGAGGGCGTGGTGTCCTCCAACCCCTTCGGTAACTACACCGTCGTGGATGCCGCCTCCCAGGAGCTCCTCCCCCTGATTGACCCCCACTGGTACCAGTACCCCCCTCTGAACCCCATGTGGTACGGACTTCTCGGATTCACCATCTTCGTCCTCGGTATGATGTCCGTCCTCGGTAACGCCATCGTCATCTGGGTTTTCATGAACACCAAGAGCCTGCGGTCACCCGCTAATCTACTCGTGGTCAACCTTGCTATCTCTGACTTCCTGATGATGTTCACTATGTTCCCACCCATGGTCACCAGCTGCTACTACCACACCTGGGCGTTCAGCGCTTTCTCCTGCGAAATCTACGGTTTCTTCGGCTCCCTCTTCGGCTGCATCTCCATCTGGACCATGATCTTCATCACCATGGATCGTTACAACGTGATCGTGAAGGGAGTTTCTGCTGAACCTCTGACAAGCAATGGAGCTCTCCTCAGAATCACTTTCGTTTGGGCCTTGTCCATCACCTGGACCGTCTTGCCCTTCTTCGGATGGAACAGATATGTGCCCGAGGGTAACATGACTGCTTGTGGAACTGACTACCTCACCGACTCTGCATTCTCTCACTCCTACCTCTACATCTACGGAACCTGGGTGTACTTCCTTCCCCTGCTCATCATCATCGGTGCATACTCCAAAATTGTGACTGCTGTCTTCGCCCACGAGAAGCAGATGCGCGAACAGGCCAAGAAGATGGGCGTCAAATCTCTCCGAAACGAAGAGGCTCAGAAGACTTCCGCTGAATGCCGCCTCGCCAAGGTTGCCCTGATGACCGTGTCTCTGTGGTTTATCGCGTGGACCCCTTACTTGGTCATCAATTTTGCTGGAATGATCAACAAGCCCATGATCAGCCCCCTGTTCACCATCTGGGGATCCCTGTTCGCCAAGGCCAACGCTGTCTACAACCCCATCGTGTACGCCATCAGTCACCCCAAGTACCGGGCTGCCCTCGAGAAGAAGCTGCCCTGCCTGTCGTGCAAGGGTGAAGACCACAGCGGCAACGACACCGTCTCTGTCACCACCACCCAGAGCGAGCAACCCGTCACCGAAAAGCCGGAGAGTGCC
>LWS_Echinogammarus_veneris_GARO01_underscore_gi_595402757_gb_GARO01000188.1_.p
ATGGCGCACTGGAACAACCCCGCCAACATGCTGCCTGAGGGCGTGGTCTCCACCAACCCCTTCGGTAACTACACCGTCGTGGACGCTGCCCCCCAGGAGCTGCTCCCCCTGATTGACCCCCACTGGTACCAGTACCCTCCCCTGAACCCCATGTGGTACGGACTCCTCGGATTCACCATCTTCTGCCTCGGTATGCTGTCCGTCCTCGGCAACGCTATCGTCATCTGGGTCTTCATGAACACCAAGACTCTGCGGTCACCAGCCAACTTGCTCGTAGTCAACCTTGCTGTCTCTGATTTCCTGATGATGTTCACCATGTTCCCACCCATGGTCACCAGCTGCTACTACCACACCTGGGCGTTCAGTGCTTTCTCCTGCGAGATCTACGGTTTCCTTGGTTCCCTCTTCGGCTGCATCTCTATCTGGACCATGATCTTCATCACCATGGATCGCTACAACGTGATCGTCAAGGGAGTTTCTGCTGAGCCTTTGACGAGCAGCGGAGCCCTTCTCAGGATCTCCTTCGTTTGGATCTTCTCCCTCGCATGGACTCTCTTGCCCTTCTTCGGATGGAACAGATATGTTCCTGAGGGTAACATGACTGCTTGCGGAACTGACTACCTCACCGAATCTTCGTTCTCTCACTCCTACCTCTACATCTACGGAACCTGGGTCTACTTCCTCCCTCTTCTCATCATCATTGGAGCCTACTCCAAAATTGTGACTGCCGTCTTCGCTCACGAGAAGCAGATGCGCGAACAGGCCAAGAAGATGGGAGTCAAATCTCTCCGAAACGAAGAGGCCCAGAAGACATCCAACGAATGTCGCTTGGCAAAGGTTGCTCTGATGACTGTCTCACTGTGGTTCATCGCGTGGACGCCCTACCTGGTCATCAACTTCACCGGAATGAACAACAAGTCCCTGATCAGCCCACTGTTCACCATCTGGGGATCTCTGTTCGCCAAGGCCAACGCTGTCTACAACCCCATCGTGTACGCCATCAGCCACCCCAAATACAGGGCTGCTCTGGAGAAGAAGCTGCCCTGCCTTTCTTGCAAGGCCGAGGACCACAGCGGCAACGACACCGTCTCTGTCACCACCACCCAGAGCGAGCAACCTGTCACCGAAAAGACGGAAAGTGCC
>LWS_Gammarus_chevreuxi_rnaspades_NODE_17171_length_1447_cov_783.949213_g11048_i0.p
ATGGGTCACTGGAGTAACCCCGCCAACATGTTGCCGGAAGGCTTCGTGTCAACCAACCCCTTCGGCAACTACACCGTCGTGGACACAGCTCCCGAGGACCTGCTGCCCATGATCGACCCCCACTGGTACCAGTTCGCCCCCCTGAACCCCATGTGGTACGGACTCCTCGGATTCACCATCTTCGTCCTCGGAATGATGTCCGTCTTTGGCAACGCCATCGTCATCTGGGTCTTCATGAACACCAAGAGTCTTCGATCTCCCGCCAATCTGCTCGTGGTCAACCTCGCTGTGTCCGACTTCCTGATGATGGCCAACATGTTCCCACCCATGGTCGCCAACTGCTACTACCACACGTGGGCGTTCAGTGCCTTCTATTGTGAGCTGTACGGTTTCTTCGGATCCCTGTTCGGCTGCATCTCCATCTGGACCATGATCTTCATCACCATTGATCGTTACAACGTGATCGTGAAGGGTGTTTCTGCGGCTCCCCTCTCGAGCAACGGTGCTCTCCTCAGGATCGCTTTCGTTTGGATCTTGTCCATCACCTGGACAGTCTTGCCCTTCTTCGGATGGAACAGGTATGTACCAGAGGGTAACTTGACTGCCTGCGGAACTGACTACCTCACTGACACTTCTTCATCACACTCCTACCTCTACTTCTACGGAACCTGGGTCTACTTCCTTCCGCTGGTCATCATCATCGGTGCCTACTCCAAGATTGTGACCGCCGTCTTCGCCCACGAGAAGGGAATGCGCGAGCAGGCCAAGAAGATGGGCGTCAAATCTCTCCGAAACGAAGAGGCCCAGAAGACCTCCGCCGAATGCCGTCTTGCCAAGGTTGCACTGATGACCGTGTCGCTGTGGTTCATCGCGTGGACACCCTACCTGATCATCAACTTCGGCGGAATGATCAACAAGCCCATGATCAGCCCCCTCTTCACCATCTGGGGATCTCTCTTCGCCAAGGCCAACGCTGTCTACAACCCCATCGTGTACGCCATCAGCCACCCCAAGTACCGAGCTGCCCTCGAGAAGAAGCTGCCCTGCCTCTCCTGCAAGGGCGAGGATCTGGGAGGCAACGACACCGTCTCTGTTACCACCACCCAGAGCGAGCAGCCCGTCACCGAAAAGCCCGAAAAGACCGAAAGTGCT
>LWS_Gammarus_chevreuxi_GFCV01_underscore_gi_0_gb_GFCV01037960.1_.p
ATGACGCATTGGAACAACCCCGCCAACTTTGTGCCCGAGGGGCTCGTGTCCACGAACCCCTTCGGCAACTACACCGTCGTGGACACGGCCTCGAAGGAGATCCTCCACATGATCGACCCCCACTGGTACCAGTTCCCTCCCCTGAACCCCATGTGGTACGGTCTCCTCGGTTTCACCATCACAATCTTGGGCACCCTCTCCATTGTGGGCAACCTCATCGTCATCTGGGTTTTCATGAACACCAAGACCCTTCGATCTCCCGCCAATCTGCTCGTGGTGAACCTCGCTTTCTCAGACTTCTGCATGATGACGACCATGTTCCCGCCGATGGTCATAAACTGTTACTACGGAACATGGGCATTCAGTGCCTTATTCTGTGAAATCTACGGTTGTTTCGGCTCCCTGTTCGGCTGCGCTTCCATCTACACCATGATCTTCATCACGCTCGACCGATACAATGTGATTGTCAAGGGAGTGTCCGGCAAGCCTCTGAGCAGCGGCGGAGCCCTCGCCCGAATTGCATTGATTTGGATCGCTTCCATCGCATGGACCATCTGCCCCCTCTTCGGCTGGAACCGCTACGTGCCAGAAGGTAACATGACTGCCTGCGGAACTGACTATCTCGCAGAAACAATGCTGTCACACAGCTACCTCTACGCCTACGGATTCTGGGTTTACTTCCTTCCTCTGATTATCATCATCTACTCCTACACCTACATTGTGTCTGCCGTCTTCGCCCACGAGAAGGGAATGCGCGAGCAGGCCAAGAAGATGGGCGTCAAATCTCTTCGTAACGAAGAAGCACAGGCAACCTCCGCCGAATGCCGACTTGCCAAGGTTGCACTGATGACAGTGTCGCTGTGGTTCATCGCGTGGACCCCCTACCTGATCATCAACCTCGCCGGAATGGTTAACAAGCCCATGATCAGCCCCTTGTTCACCATCTGGAGCTCTCTCTTCGCAAAGGCCAACGCTGTCTACAACCCCATCGTGTACGCCATCAGCCACCCCAAGTACCGAGCTGCCCTCGAGAAGAAGCTGCCCTGCCTCTCCTGCAAGGGACCCGACAACGGCAGCGACAACGTCTCGGTCACCACCACTCAGAGCGAAGCAGTGCCCGAGAAGTCCGAGAGTGCT
>LWS_Gammarus_chevreuxi_HADC01_underscore_gi_1065087158_gb_HADC01000190.1_.p
ATGACGCATTGGAACAACCCCGCCAACTTTGTGCCCGAGGGGCTCGTGTCCACGAACCCCTTCGGCAACTACACCGTCGTGGACACAGCTCCCGAGGACCTGCTGCCCATGATCGACCCCCACTGGTACCAGTTCGCCCCCCTGAACCCCATGTGGTACGGACTCCTCGGATTCACCATCTTCGTCCTCGGAATGATGTCCGTCTTTGGCAACGCCATCGTCATCTGGGTCTTCATGAACACCAAGAGTCTTCGATCTCCCGCCAATCTGCTCGTGGTGAACCTCGCTTTCTCAGACTTCTGCATGATGACGACCATGTTCCCGCCGATGGTCATAAACTGTTACTACGGAACATGGGCATTCAGTGCCTTATTCTGTGAAATCTACGGTTGTTTCGGCTCCCTGTTCGGCTGCGCTTCCATCTACACCATGATCTTCATCACGCTCGACCGATACAATGTGATTGTCAAGGGAGTGTCCGGCAAGCCTCTGAGCAGCGGCGGAGCCCTCGCCCGAATTGCATTGATTTGGATCGCTTCCATCGCATGGACCATCTGCCCCCTCTTCGGCTGGAACCGCTACGTGCCAGAAGGTAACATGACTGCCTGCGGAACTGACTATCTCGCAGAAACAATGCTGTCACACAGCTACCTCTACGCCTACGGATTCTGGGTTTACTTCCTTCCTCTGATTATCATCATCTACTCCTACACCTACATTGTGTCTGCCGTCTTCGCCCACGAGAAGGGAATGCGCGAGCAGGCCAAGAAGATGGGCGTCAAATCTCTTCGTAACGAAGAAGCACAGGCAACCTCCGCCGAATGCCGACTTGCCAAGGTTGCACTGATGACAGTGTCGCTGTGGTTCATCGCGTGGACCCCCTACCTGATCATCAACCTCGCCGGAATGGTTAACAAGCCCATGATCAGCCCCTTGTTCACCATCTGGAGCTCTCTCTTCGCAAAGGCCAACGCTGTCTACAACCCCATCGTGTACGCCATCAGCCACCCCAAGTACCGAGCTGCCCTCGAGAAGAAGCTGCCCTGCCTCTCCTGCAAGGGCGAGGATCTGGGAGGCAACGACACCGTCTCTGTTACCACCACCCAGAGCGAGCAGCCCGTCACCGAAAAGCCCGAAAAGACCGAAAGTGCT
>LWS_Echinogammarus_berilloni_rnaspades_NODE_20359_length_1516_cov_395.887422_g14582_i0.p
ATGTCGTATTGGAACAACCCAGAGAACTTTGCGCCCGAGGGCGCAGTGTCCACCAACCCCTTCGGTAACTACACCGTCGTGGATACCGCCGCCAAGGACATACTCCACATGATCTCTCCCCACTGGTATCAGTTCCCCCCCTTGAACCCCATGTGGTATGGCCTCCTGGGATTCGCCATCACCATTCTTGGAACTCTCTCCATCGTTGGCAACCTCATCGTCGTCTGGGTCTTCATGAACACCAAAACCCTGCGGTCGCCCGCTAACCTGCTCGTGGTCAGCCTTGCGGTCTCCGACTTCGGTATGATGGCGACCATGTTCCCACCCATGGTTATCAACTGCTACTACGGAACTTGGGCTTTCAGTGCTCTGTTCTGTGAGATCTACGGCGGTTTCGGCTCCTTGTTTGGTTGCGTCTCCATCTGGAGCATGGTTTTCATCACGGCTGACCGGTACAACGTGATCGTCAAGGGAGTTTCAGGGAAGCCGCTGAGCAGCGGAGGTGCCATGATGAGGATTGCACTGGCATGGATCCTTTCCATCGTCTGGACAAGCTTCCCCTTCTTCGGATGGAACCGCTATGTACCAGAAGGTAATATGACTGCCTGCGGAACTGATTACCTCACGGACACAATGCTCTCCCACAGCTACCTTTACGTCTACGGAGCCTGGGTCTACTTCATCCCGCTGTTCGTTATCGTCTACTTCTACACATACATCGTTAGTGCCGTGTTCGCTCACGAGAAGCAGATGCGAGAACAGGCCAAGAAGATGGGCGTCAAGTCCCTCCGTAACGAAGAGGCCCAGAAGACTTCCGCCGAATGCCGACTGGCCAAGGTTGCACTGATGACCGTCTCGCTGTGGTTCATCGCGTGGACCCCTTACTTGATCATCAACTTCACCGGCATGCTCAACAAGTCCATGATCAACCCCCTGTTCACCATCTGGGGCTCTCTGTTCGCCAAGGCCAACGCCGTCTACAACCCCATCGTGTACGCCATCAGTCACCCCAAGTACCGAGCTGCCCTCGAGAAGAAGCTGCCCTGCCTGTCTTGCAACGGCGGGGACAGCCATAGCAGCGACAACGCCTCCACCTCCACCACCCAGAGCGAAGCTGCTCCCGAAAAGAGCGAAAATGCA
>LWS_Echinogammarus_veneris_GARO01_underscore_gi_595402087_gb_GARO01000858.1_.p
ATGTCGTATTGGAACAACCCAGCGAACTTCGCGCCCGAGGGCGCGGTGTCCACCAACCCCTTCGGCAACTACACCGTCGTGGACACCGCCTCTAAGGACCTCCTTCCCTTGATCGACCCCCACTGGTACCAGTTCCCTCCCCTGAACCCCATGTGGTATGGCCTCCTTGGATTCACAATCACCGTCCTGGGAATCCTCTCAGTGGTTGGTAACCTCATCGTCATCTGGGTCTTCATGAACACCAAGACTCTGCGATCCCCCGCCAACTTGCTCGTGGTAAACCTTGCTCTCTCCGACTTCTGCATGATGGCTACGATGTTCCCACCCATGGTCATCAGCTGTTTCTACGGAACATGGGCTTTCAGTGCCTTATTCTGCGAGATCTACGGTTTCTTCGGTTCCCTGTTCGGCTGCATTTCCATCTGGACCATGATCTTCATTACATTTGACCGATACAACGTCATCGTTAAGGGAGTGTCTGGAAAACCTCTTTCCAGTGGAGGTGCCATGGCCAGAATTGGTTTTGTCTGGACCCTCTCGCTTGCCTGGACTCTTGCTCCCTTCTTCGGATGGAACCGTTATGTTCCCGAAGGTAACATGACTGCTTGCGGAACTGACTACCTCACTGATTCAGCATTGTCGCACAGCTACCTCTACGTCTACGGAGCCTGGGTTTACTTCATTCCCTTGTTCATCATCATCTACTGCTACACCTTCATCGTGTCTGCCGTGTTTGCCCACGAGAAACAGATGCGTGAACAGGCAAAGAAGATGGGCGTGAAATCTCTCCGAAACGAAGAAGCTCAGGCCACCTCCGCTGAATGCCGTTTGGCCAAGGTTGCTCTGATGACCGTCTCTCTGTGGTTCATCGCGTGGACTCCCTACCTGATCATCAACTTCACCGGAATGCTGAACAAGTCCATGATCAACCCTCTGTTCACCATCTGGGGATCTCTGTTCGCCAAGGCCAACGCTGTCTACAACCCCATCGTGTACGCCATCAGCCACCCCAAGTACAGGGCTGCTCTGGAGAAGAAGGTTCCTTGCCTAGCCTGCAATGGTGGAGGAGACCAGAGCAGCGACAACGCTTCAGCAACAACCACTCAGAGCGAGTCCGTTCCCGAAAAGAGCGAAAATGCA
>LWS_Marinogammarus_marinus_rnaspades_NODE_19012_length_1820_cov_488.104418_g14010_i0.p
ATGTCGTATTGGAACAACCCAGCGAACTTCGCGCCTGAGGGCGCGGTGTCCACCAACCCATTCGGTAACTACACCGTTGTGGACACCGCCTCTAAGGACCTCCTCCCCCTGATCGACCCCCACTGGTACCAGTTTCCTCCCCTGAACCCCATGTGGTATGGCCTCCTCGGATTCACCATCACCGTCCTGGGAATCCTCTCCGTGGTCGGCAACCTCATCGTCATCTGGGTCTTCATGAACACTAAGAGCCTGCGATCACCCGCCAATCTGCTCGTGGTCAACCTTGCGCTTTCCGACTTCTGCATGATGGCTACGATGTTCCCACCCATGGTCGTCAGTTGTTTCTATGGCACATGGGCGTTCAGTGCCCTATTCTGTGAAATCTACGGCTTCTTCGGTTCCCTGTTTGGTTGTATTTCTATCTGGACCATGATCTTCATCACGTTTGACCGGTACAATGTCATCGTAAAGGGAGTGGCTGGCAAACCTCTTTCCAGTGGAGGTTCCATGGCTAGAATTGCGTTTGTTTGGGTCGTCTCGATTACTTGGACCATCTTGCCCTTCTTCGGCTGGAATCGCTATGTTCCCGAAGGTAACATGACTGCTTGCGGAACAGACTACCTCACTGAATCAACACTGTCACACAGCTACCTCTACGTCTACGGAGCATGGGTATACTTTATTCCCTTGTTCGTTATCATCTACTGCTACACGTTCATTGTATCTGCCGTCTTTGCTCACGAGAAGCAGATGCGCGAACAGGCCAAGAAGATGGGCGTCAAATCTCTCCGAAACGAAGAAGCTCAAGCTACCTCCGCCGAATGCCGCCTCGCCAAGGTTGCCCTGATGACCGTGTCTCTATGGTTCATCGCGTGGACTCCCTACCTGATCATCAACTTCGCTGGAATGCTCAACAAGCCCATCATCAACCCCCTGTTCACCATCTGGGGATCCCTGTTCGCCAAGGCCAATGCTGTCTACAACCCCATTGTGTACGCCATCAGTCACCCCAAGTACCGGGCCGCCCTCGAGAAGAAACTGCCCTGTCTGTCCTGCAATGGCAGTGGAGACCATGGTAGCGACAATGCCTCTGCAACCACCACTCAGAGCGAAACCGTTCCCGAGAAGAGCGAAAATGCA
>LWS_Eogammarus_possjeticus_GGQT01_underscore_gi_0_gb_GGQT01135526.1_.p
ATGTCGTACTGGAACAACCCGGAGAACCTTCTACCAGAGGGGATTGTGTCCACCAACCCCTTTGGCAACTACACGGTTGTGGATGCCGCTTCCAAGGAGATCCTCCACATGGTGGATCCCCACTGGTACCAGTTCCCCCCTCTCAACCCCATGTGGTATGGACTCCTCGGATTCACGATCTGCGTGCTTGGTATCCTGTCCATCCTGGGTAACATCATCGTTATCTGGGTTTTCATGAACACCAAGTCACTTCGAACACCAGCGAACCTCCTCGTAGTTAACCTTGCCCTCTCTGACTTCCTGATGCTCTTTACTATGTTCCCACCCATGGTCATCAGCTGTATGCATGGAACTTGGGCCTTCAGCGCCTTCAGCTGTGAACTGTATGGCTTCTGCGGCTCCCTGTTCGGATGCGTGTCTATCTGGTCGATGCTGTTCATCACACTGGACCGCTACAATGTCATCGTGAAGGGCGTCTCCGGCAAACCACTGAGCAATGGAGGATCTCTGGCCAGGATTGCCTTTGTTTGGGTCGTCTCCATCGTGTGGTGCATCTTGCCCTTCTTCGGCTGGAACCGATACGTGCCAGAGGGCAACTTGACCGCCTGTGGAACTGACTACCTCACCGACGATGCCTTCTCCCACAGCTACCTCTACATCTACGGAGCCTGGGTGTACTTCTTACCTCTCTTCATCATCGTTTTCTGCTACACCTACATCGTGTCCGCTGTGTTTGCTCATGAGAAGCAGATGCGCGAGCAGGCCAAGAAGATGGGCGTCAAATCTCTGCGTAACGAAGAGGCTCAGGCTACCTCCGCCGAGTGCCGCCTGGCTAAGGTTGCTCTCATGACTGTGTCCCTGTGGTTCATCGCGTGGACCCCGTACCTGGTCATCAACTTTGTAGGTATGCTCAACAAGCCCATGATCAACCCCTTGTTCACCATCTGGGGCTCCTTGTTCGCCAAGGCCAACGCTGTTTACAACCCCATCGTGTACGCAATCAGCCACCCTCGCTACCGCGCTGCCCTCGAGAAGAAGCTGCCTTGCCTGTCCTGCCAGCCTGCTGACCACGGTAGTGACAACGCGTCGGCCACCACCACACAGAGCGAAACAGTCCCCGAGAAAAGCGAAAGTGCC
>LWS_Melita_plumulosa_GAKD01_underscore_gi_510195112_gb_GAKD01007002.1_.p
ATGTCGTACTGGAATAATCCTGCCAACATGGTTCCCGAGGGAATGGTTTCGACCAACCCCTTCGGAAACTACACCGTAGTTGACGCCGCCTCCAAGGATCTCCTCCCTTTGATCGATCCCCACTGGTACCAGTACCCCCCTCTGAACCCCCTGTGGTACGGGCTCCTCGGATTCGTCATCACCATCTTGGGCACCCTATCACTGTGCGGTAACCTAATCGTGATCTGGGTGTTCATGAACACCAAGAGCCTTCGTACCCCGGCGAACTTGCTCGTTGTCAACCTCGCCCTCTCTGACTTCCTGATGATGTTCACCATGTTCCCACCAATGGTGACAAGCTGCTATTATGGAACCTGGGCCTTCAGCGCTCTCTTCTGTGAAATTTACGGTGCTTTCGGATCTCTCTTCGGTTGCGTGTCAATCTGGACAATGGTCTTCATCACTTTCGACCGATACAACGTTATCGTCCGAGGTGTTGCGGGCAAGCCTCTGTCTAGCGGAGGATCTTTGGCTCGTATTGCCATTGTCTGGATTCTCTCTATTACCTGGACAAGTCTGCCCTTCTTCGGATGGAACAGATATGTGCCAGAGGGTAACATGACTGCCTGCGGAACGGACTACCTCAGCGAAGACATGCTCTCACACAGCTATCTGTACTTGTACGGATTCTGGGTCTACTACCTGCCTCTTTTCATCATCATCTACTGCTACACGTTCATTGTCAAGGCCGTTTTTGAACACGAGAAGCAGATGAGAGAGCAGGCCAAGAAGATGGGAGTTAAGTCCCTGAGAAACGAGGAGGCTCAGGCAACATCCGCTGAATGCCGTCTGGCCAAGATCGCCCTGACAACGGTGTCCTTGTGGTTCATCGCCTGGACTCCTTACATGGTCATCAACCTCACCGGCATGGTCAACAAGTCTCTGATCAACCCTCTCTTCACCATCTGGGGATCACTTTTCGCCAAGGCTAACGCCGTCTATAACCCCATCGTGTACGCCATCAGCCATCCCAAGTACAGAGCAGGGCCAAGATCGACCCTAGACAACGGTGTCCTTGTGGTTCATCGCCTGGACTCCTTACATGGTCATCAACCTCACCGGCATCGGTCAACAAGTCTC
>LWS_Hyalella_azteca_rnaspades_NODE_14955_length_1692_cov_245.674924_g7805_i0.p
ATGTCTCAGTGGATGAATCGTCCCGGAAATTCCATGCCCGATCCTGGGTATATTTCGACCAACCCCTTCGGAAACTTCACGGTGGTGGACGCCGCACCCAAAGAGATCCTTCACATGATCGATCCTCACTGGTACCAGTTCCCTCCTTTAAACCCCATGTGGTATGGGCTACTTGGATTCACAATCACGGTGCTCGGGATCCTTTCGATCACAGGAAACACTATCGTCATGTGGGTGTTCTTGAACACGAAGAGTCTTCGTTCACCTGCTAACTTACTGGTCGTAAACCTCGCTCTGTCTGATTTCGGAATGATGGCAACAATGTTCCCACCCATGGTTACGAATTGTTTCTATGGAACTTGGGCCTTTAGTGCTCTTTTTTGTGAAATCTATGGATGCTTTGGATCCTTGTTCGGATGTGCCTCTATTTGGAGCATGGTCTTCATCACGGCTGATCGTTACAATGTCATCGTTAAAGGGGTCTCCGGAACGCCTCTAACGAACACAGGAGCCCTGATCAGAATCATGCTCGTCTGGGTTTTCTCGCTGGCTTGGACTTTACTTCCATTCTTCGGGTGGAACCGTTACGTACCAGAAGGAAACTTGACAGCCTGCGGCACGGATTACCTGACAGAAGGATGGTGGTCCCATAGCTACTTGTACGTTTATGGTGCCTGGGTATACTTCCTCCCTTTGATCCTCATCATTTACTACTACACTTTCATTGTCTCTGCTGTGTTCGCTCATGAAAAGCAGATGCGAGAACAAGCCAAGAAAATGGGAGTCAAATCTCTGCGAAATGAAGAAGCCCAGAAGACCTCCGCCGAATGCCGACTTGCCAAGGTAGCTCTCACTACCGTTGCCCTTTGGTTCATCGCTTGGACTCCCTACCTGGTAATCAACTTTGCTGGAATGCTGAACAAACCTATGATAAATCCCCTTTTCACTATTTGGGGATCTCTGTTCGCTAAAGCCAACGCTGTGTACAACCCCATCGTGTACGCCATCAGTCACCCCAAATACCGCGCGGCTCTCGAGAAGAAACTTCCATGCTTGTCTTGCAGCAGCAGCGATGGTGCGAGCGACAGCGTTTCGGCAACCACAACTCAGAGCGACTCGAATGCAGAAAAAACTGAAACAGCC
>LWS_Talitrus_saltator_GDUJ01_underscore_gi_0_gb_GDUJ01056750.1_.p
ATGTCTCAGTGGATGAACCGTCCCGGGAGCTCGCTGCCCGACAGCGGGTACATCTCTACAAACCCCTTTGGCAACTTCACAGTGGTGGACTCAGCCCCGAAAGAGATTCTGCACATGATCGATCCTCATTGGTACCAATTCCCACCGCTAAATCCCATGTGGTATGGTCTACTGGGCTTCGCTATCACAGTCCTCGGAATTCTATCAGTAGTCGGAAACTCTGTGGTGATCTGGGTGTTCATGACTACCAAAGCTCTTCGGTCTCCAGCCAACTTACTCGTGGTGAATCTTGCTATATCTGATTTCGGGATGATGGCAACCATGTTTCCTCCCATGGTTATCAGCTGCTTTTACGGAACTTGGGCGTTCAGCGCTCTGTTTTGTGAAATCTATGGATGTTTTGGTTCTCTGTTCGGTTGCGCTTCGATTTGGACCATGGTTTTCATCACCATGGATCGCTACAACGTGATCGTGCGAGGTGTCTCAGGAAAACCTCTCTCGAGCACTGGATCACTGGTGAGGATATTGCTTGTGTGGGTACTGTCAGCTGCGTGGACTGCCGCTCCATTCTTCGGATGGAACCGCTACGTTCCGGAGGGAAATTTAACGGCTTGTGGAACGGATTACCTAACTGAGGGATGGTTGTCCCAGAGCTACCTCTACGTCTACGGCGCCTGGGTCTACTTCATTCCCCTTGTGATAATCATTTACGCTTACACTTTCATCGTCTCAGCGGTGTTTGCCCACGAGAAGCAGATGAGGGAACAGGCCAAGAAAATGGGCGTTAAGTCTCTCCGAAACGAAGAAGCTCAGAAGACCTCCGCTGAATGCCGACTTGCCAAGGTCGCCCTGATGACCGTGTCGCTGTGGTTCATCGCTTGGACTCCTTACTTGATCATCAATTTTACGGGTATGCTGAACAAACCGATGATCAATCCTCTGTTCACCATCTGGGGATCCCTGTTCGCCAAGGCCAACGCTGTGTACAACCCCATCGTGTACGCCATCAGCCACCCCAAGTACCGCGCTGCCCTCGAGAAGAAGATGCCTTGCTTGTCCTGCAGCAACAATGACGGTAACAGCGATTCCGTCTCTGTCACCACCACCCAGAGTGAGCAGCCCGTCACCGAGAAATCTGAGAGCGCG
>LWS_Caprella_sp_underscore_c606_g1_i1.p
ATGGCTTGGAACAATCCTGCAAACATGTTGCCCGAAGGCATGGTTTCCTCCAACCCATTTGGAAACTACACTGTGGTAGATGCTGCCTCAAAGGAGATCCTTCATTTGGTGGATCCCCATTGGTACCAGTATCCCCCAATGAATCCTCTATGGTACGGCATGCTCGGCTTTGTCATCTTCACGGCTGGAATTTTGTCTGTCCTCGGTAACGCAATCGTAGTCTGGGTATTCATGAACACCAAGAGCCTCAGGAGCCCTGCCAACCTACTGGTTGTCAACCTGGCTGTCTCTGACTTCTTCATGATGTGCATCGAATTCCCTCCTATGATGGTGAACTGCTACTACCACACATGGTCCTTCAGTGCTATGTTCTGCCAGGTGTATGGATTCTTCGGTTCTCTCTTGGGATGTGTCTCCATCTGGACTATGGTCATGATCACCATGGATCGTTACAACGTAATTGTCAAGGGTGTTTCTGCCGAACCTCTCACAAGCAAAGGTTCCATGGCCAGAATTCTGTTCTGCTGGATTCTGTCTCTTGTTTGGTGTATCCTACCCTTCTTCGGATGGAACAGATATGTACCTGAGGGTAATTTGACTGCTTGTGGAACTGACTACCTCACTGAAGCTAGCTTCTCTCAACTGTATTTGTACGCTTACGCTGGCTGGTGTTACTTCCTTCCTCTCGCCATCATCATCGTTGCTTACTCTCAGATCGTGAATGCTGTATTCGCTCATGAAAAACAAATGAGGGAACAGGCTAAGAAGATGGGAGTGAAATCTCTTCGTAGCGAAGAAGCTCAAAAGACCTCCGCTGAGTGCCGTCTTGCCAAGGTTGCACTTACCACAGTGTCCCTCTGGTTCATCGCATGGACCCCATACCTGGTTATCAACTTCGCTGGAATGATGAACAAGAACATGGTTAACCCAGTCTTCACCATCTGGGGATCTCTCTTCGCCAAATGCAATGCCGTTTACAACCCTATTGTATACGCTATCAGTCACCCCAAGTACCGCGTGGCTCTTGAGAAGAAACTGCCTTGCCTTTCCTGCACATCTGATGACCACGGTAGCGACAGCGTGTCCGTTACCACCACTCAGAGTGAACAGCCTATAACAGAGAAATCCGAAAGTGCC
>LWS_Hyalella_azteca_rnaspades_NODE_16025_length_1603_cov_1246.409323_g8374_i0.p
ATGGTGTCTTGGAACAACCCAGCAAGCATGCTTCCCGAAGGGATACTTTCGACCAACCCATTCGGTAACTATACCGTCGTGGATGCGGCTCCGAAAGAGCTGTTGCACATGGTTGACTCTCACTGGTACCAATACCCACCACTCAACCCTCTGTGGTACGGACTCTTGGGCTTTGCAATCTTCGTCCTCGGAATGCTCTCCATCGTCGGAAACGCTGTCGTCATTTGGGTCTTCATGAACACGAAGAGCCTTCGATCGCCCGCCAACCTGCTCGTTGTCAACCTCGCCGTCTCCGACTTCTGCATGATGTTCACCATGTTCCCGCCCATGGTCGTGAACTGTTATTACCACACGTGGTCATTCAGTCCCTTCTTCTGCGAGCTGTACGGCTTCTTTGGATCACTTTTTGGCTGCATTTCCATCTGGACCATGATTTTCATCACCATCGACCGCTACAATGTCATCGTGAAGGGTGTCTCCGCCGAGCCTCTGACCAGCAACGGTTCTCTCATGAGAATCCTCTTCGTGTGGGTCCTATCTCTGGTGTGGACTATCCTTCCCTTCTTCGGATGGAACCGATATGTGCCTGAGGGTAACCTGACTGCATGCGGAACTGACTATCTCACCGAATCTGCTTTCTCCCACTCTTATCTCTACATCTACGGTACATGGGTATACGTCCTCCCCTTGGTCATCATCATCGGTGCGTACTCCCAGATCGTTTCTGCTGTGTTTGCCCACGAGAACCAGATGCGCGAGCAGGCCAAGAAGATGGGAGTGAAGTCCCTACGAAGCGAAGAGGCCCAGAAGACTTCCGCTGAGTGCCGACTCGCCAAGGTTGCCCTCATGACCGTCTCTCTCTGGTTCATCGCCTGGACCCCGTACTTGGTGATCAACTTCGCCGGTATGAACAACAAATCCATGATTAGCCCTCTTTTCACCATCTGGGGATCTCTGTTCGCCAAGGCCAACGCTGTGTACAACCCCATCGTGTACGCCATCAGCCACCCCAAGTACCGTGCTGCTCTGGAAAAGAAATTACCGTGCCTGTCGTGCAGCGGCAACAATGACTCCAACGACTCCGTGTCGGTCACCACAGCCCAAAGCGAGCAGCCCATCACCGAGAAAACAGAGAGCGCT
>LWS_Talitrus_saltator_rnaspades_NODE_3579_length_2830_cov_3616.049982_g2728_i0.p
ATGGCATCGTGGAACAACCCAGCCAGCATGCACCCCGAGGGGATGGTTTCCTCCAACCCATTCGGCAACTTTACGGTGGTGGATGCTGCTCCTAAGGAGCTCCTCCATATGGTCGATCCTCATTGGTACCAGTACCCTCCTCTCAACCCCCTGTGGTACGGACTCCTGGGATTCGCCATCTTCGTTTTGGGAATGCTGTCACTTCTTGGAAACGCCGTTGTTGTGTGGGTCTTCATGAACACCAAGAGCCTCCGATCTCCCGCTAACTTACTCGTTGTCAACTTGGCCATCTCCGACTTCTGTATGATGCTCACCATGTTCCCACCCATGGTTGTGAACTGCTACTACCACACGTGGGCTTTCAGCCCCTTCTTCTGCGAGCTGTACGGTTTCTTCGGATCCCTGTTTGGCTGCATCTCCATCTGGACCATGATCTTCATCACCATCGATCGCTACAATGTGATCGTGAAGGGTGTGTCAGCTGAGCCTCTGACGAGCAACGGATCGCTCATAAGGATTATGTTCGTTTGGGTAGCAGCCGCCGCATGGACTATCCTTCCATTCTTCGGATGGAACCGATATGTGCCTGAAGGTAACCTGACTGCTTGCGGAACTGACTACCTCACTGATTCTGCTTTCTCTCACTCGTACCTGTACATCTACGGTACATGGGTGTACCTCCTGCCTCTAATGATCATCATTGGAGCTTACTCACAGATTGTCGGCGCAGTGTTCGCCCACGAGAAACAAATGCGAGAGCAGGCCAAGAAGATGGGAGTCAAATCTCTGCGAAGTGAAGAAGCCCAGAAGACCTCCGCAGAATGCCGATTGGCCAAGGTTGCTCTCATGACCGTCTCCCTGTGGTTCGTGGCCTGGACCCCGTACTTGGTTATCAACTTCACTGGTATGAACAACAAGTCGATGATCAGCCCCCTGTTCACCATCTGGGGATCCCTGTTTGCCAAGGCCAACGCTGTGTACAACCCCATCGTGTACGCCATCAGCCACCCCAAGTACCGCGCTGCACTCGAGAAGAAGATGCCTTGCTTGTCCTGCAGCAACAATGACGGTAACAGCGATTCCGTCTCTGTCACCACCACCCAGAGTGAGCAGCCCGTCACCGAGAAATCTGAGAGCGCG
>LWS_Parhyale_hawaiensis_GFVL01_underscore_gi_0_gb_GFVL01019430.1_.p
ATGGCTTCCTGGAATAACCCAGCCAGCATGCTGCCTGAGGGCATGGTCTCCACCAACCCTTTCGGTAACTTCACCGTCGTAGATGCAGCTCCTAAGGACCTCCTCCCCTTGATCGACCCCCACTGGTACCAGTACCCACCCATGAACCCTCTTTGGTACGGACTCCTGGGTTTCACCATCTTCATCCTGGGTATCCTTTCCATTGTCGGTAACGCTGTCGTCATCTGGGTCTTCATGAACACGAAGAGTCTTCGGTCGCCCGCCAACTTACTCGTTGTCAACTTGGCCGTCTCTGACTTCCTCATGATGCTGACCATGTTCCCGCCAATGGTTGTGAGCTGCTATTATCACACATGGGCCTTCAGCCCCTTCTTCTGTGAGCTCTACGGTTTCTTCGGTTCCATCTTCGGTTGCATTTCCATCTGGACCATGATCTTCATCACCCTGGACCGATACAACGTTATCGTAAAAGGTGTGTCAGCTGAACCTCTCACCAGCAAAGGAGCTCTTCTTAGGATCATGTTCGTGTGGGTTGTGTCCACTGTCTGGACCATCCTTCCCTTCTTCGGATGGAACCGGTACGTACCTGAGGGCAACATGACCGCTTGTGGCACTGACTACCTGTCTGAGTCCGCTTTCTCCAAGTCCTACCTCTACATCTACGGCTCCTGGGTCTACATGCTGCCTCTGATTATCATCATCGTCGCCTACTCTCAGATCGTGTCAGCTGTCTTCGCTCACGAGAAACAGATGCGAGAACAGGCCAAGAAGATGGGTGTGAAGTCCCTCCGAAGCGAGGAAGCCCAGAAAACTTCTGCCGAGTGCCGTCTGGCTAAGGTTGCCCTCATGACGGTGTCCCTGTGGTTCATCGCCTGGACTCCCTACTTGGTCATCAACTTCACCGGCATGAACAACAAGTCTGTCATCAGCCCCTTGTTCACCATCTGGGGATCTCTCTTCGCTAAGGCCAATGCTGTCTACAACCCTATTGTCTACGCCATCAGCCATCCCAAATACAGAGCTGCTCTTGAAAAGAAACTGCCTTGCCTGTCCTGCAGCGGAGGAGATGGTGCCAGCGACAGCGTATCTGTCACCACCACCCAGAGCGAACAGCCCGTCACCGAGAAATCCGAAAGCGCT
>LWS_Hirondellea_gigas_rnaspades_NODE_11740_length_1428_cov_4.156181_g8186_i0.p
ATGGCGTCTTGGAATAATCCAGCCAACCTGGCCCCAGAGGGATTTGTATCCACAAATCCCTTCGGTAACTACACCGTTGTGGATGCTGCTCCTAAGGCTCTGCTCCATATGGTTGATCCTCACTGGTACCAGTTTGTACCTCTCAATCCCATGTGGTACGGGCTACTTGGATTCACCATCTTTTGCCTTGGAATTTTGTCTGTCGTTGGAAACGCTATTGTCATCTGGGTCTTCATGAACACCAAAAGTCTTCGCTCACCTGCTAACTTGCTGGTTGTCAACTTGGCTGTATCTGACTTCTTGATGATGGGGACACAATTCCCTCCCATGGTTGTTAACTGCTACTACCACACATGGGCCTTCAGCCCCTTCATTTGTGAGCTCTACGGATTTGCCGGATCACTTTTCGGTTGCATTTCTATCTGGACTATGATCTTCATCACTCTCGACAGATACAATGTTATTGTTAAAGGTGTGGCTGCTGAGCCTCTTACCGGCACTGGGTCTATGATGAGGATCGCATTTGTCTGGATTGTATCCATCGTCTGGACTATTCTGCCTTTCTTCGGATGGAACAGATATGTGCCAGAAGGAAACCTCACTGCCTGCGGAACTGACTACCTCACAGATACGGCTTTCTCTCACTCATATCTTTACGTTTATTGTGGATGGGTATACATTTTCCCTCTGTTCATCATCATTGGTGCCTACTCCCAGATTGTTGGAGCTGTATTTGCTCACGAGAAACAAATGAGAGAACAAGCTAAGAAGATGGGCGTCAAATCATTGCGAAGTGAAGAAGCTCAGAATACCTCTGCTGAATGCCGGCTGGCCAAGGTTGCTCTCATGACCGTATCTCTGTGGTTCATTGCATGGACCCCATACACAATCATCAACTTCACAGGCATGACCAACAAGTCTTTGATTAGCCCTCTGTTCACAATCTGGGGATCTCTGTTCGCCAAGGCCAATGCCGTGTACAACCCAATTGTGTATGCCATCAGCCATCCTAAGTACCGATCCGCTTTGGAGAAGAAACTGCCTTGCCTTTCGTGCCAGGGAGAGACCCAGAGCGACACCGCCTCAGTCACGACCACCCAGAGTGAGGCCGCCACTGAGAAGCCCGAGAGTGCA
>LWS_Gammarus_pulex_GHCO01_underscore_gi_0_gb_GHCO01189193.1_.p
ATGGCGGAGCAGGTCGTTCAGAAGCTGACGCTCTTTTCAGAACATCGCACAGCCGTTATGTCTGAAACACCTCTCTGGCTGCTCTCCACGTATGAAGGTGACATGCTGGAGGGCTCCGTGAAGATGCTAACACTTCCAGGCCAGCAAGGTCAACACCATCCACTTGCATTTGGTGAAACTGTTTACACGAACCCTTACGGAAACTTGAGTGTCATGGACACCGCCCCGGAGAACATGCTCTCGCTGATTGACTCACACTGGTACTCGTTTCCTCCTATGGACCGCACGTGGTACCTCTTGATCGCCGGCTTCTCGATCGTAACCGCGGTCATCGCAGTCACGGGAAACCTTGTAGTCATTTACCTGTTTTCGACCAACAAGTCGCTGAGGTCGCCCTCCAATTATTTTGTCGTCAACCTGGCGGTGTCGGACCTCCTCCTGATCTCACTCATGTCTCCTCCGGCTGTCCTGAACGCTTACTACGAAACCTGGATATTTGGACCCGTCGCCTGTCAGGCGTATGGAATGGTGGGCTCCATGACGGGCGGTGTCTCCATCTTTACCATGTGCCTCATCTCCAGTGATCGTTACCAAGTCATCGTAAAGGGCCTGGCTGCGGAACCTCTGACCAGTCAGAGAGCACTGGGGCAGGTGGCACTGGTGTGGGCCGCCTCAGCTGTGTGGACCTTCGCCCCTCTGCTCGGTTGGGGACGCTATGTTCCAGAAGGCAACATGATGGCGTGCGGAACCGACTACCTTTCAACCGACATCTGGAGTCAAAGCTACATTATTGCATACTCGATCTGGGTGTGGCTTCTTCCCCTCGTCATCATCGTGTGCTTCTACTACTTCATCGTGGCTGTGGTAGTCCAGCACGAGAAACAGATGAAGGAACAAGCTAAGAAGATGGGCGTCCAGTCACTGCGACGGGACGAGTTTAACAAGAAGAAATCCACAGAAATCAAACTGGCCAAAGTTGCCTTGATGACCGTGTCGCTCTGGTTCATCGCTGGGACGCCCTACCTCATTGTTAACATTGCTGGGCTTTACAAGCGGGAGATGGTCACCCCACTGTTCTCAATTTGGGGCTCGGTCTTTGCCAAGGCCAGCACTGTGTACAACCCAATCATCTACGCTATTAGTCACCCAAAGTATCGAAACGTTTTGCGGGAACACCTTCCCCGGAGAGGTTCCCGATCATCTGGCTCCCGTACAGAAGACCGTAGTTCTGCCAGCGCGGCCTTCACCATGGCC
>MWS_Echinogammarus_berilloni_rnaspades_NODE_12930_length_2553_cov_4.034733_g9126_i0.p
ATGGCCCACAGCCACAGTCCATTTGCCGGTCCTCCGACCAGCTCTGACAGCGCCATCGCCTTCGGCTACCCCAGCGGGGTGTCTCTTGTTGACATCGTCCCGGAGCACATAAGGGACTACATCCATCCTCACTGGTCCAACTACCCTCCCGTCAACCCCATGTGGCACTCCCTGCTGGGGATCGTCTACGTTGTTCTGGGATCTATGGCCATCTTCGGTAATGGCGCCGTGGTGTACCTCTTCCTAAAGTGCAACAAGATCCGTTCACCCTCCAACCTCCTGGTGACCAACCTGGCCATAACTGATATGCTCATGCTGCTTTCGCAGTTCCCCTTCTTCGTGTACAATACCTTCAATGGCGGGGTGTGGTCTTTCTCACACTTCATGTGTGAACTCTACGCAGCCTTTGGAGCCGTATCAGGATTGGGTTCCCTGTGGACGTTGGTATTCATCAGCTACGACAGGTACAATGTCATTGTGAACGGTGTGGCCCGCTCTCCTCTCTCCTACACCAAGACCGTCATCGTCCTGGTGTTCATTTGGGGGTACTCCATTGCAGTGTCGCTTCCTCCCTTCTTCGGTTGGGGGCGATACATCCCTGAAGGCATTCTGGACTCCTGCTCGTTCGACTACCTGACACGAGACTGGAGCGTACGATCCCACGGCCTGTTTTTGCTCGTGTTCTGCTACGTTTTGCCGCTCTGCACGATCCTCTACTCATACATCTTCATCGTGAAAGCCATCGTGTCTCACGAGAAGGCCATGAGGGAGCAGGCCAAGAAAATGAACGTTTCCAACCTGCGTTCTGGGAAGGATGATGGTGGCCAGAGCGCCGAGATGAGGGTTGCTAAGGTGGCCTGCATCAACGTGACACTTTGGCTGGTGTGTTGGACTCCTTACGCCGTCATCGTGATTCAGGGCCTGTTCTTCGACCAGACCTCAATCACCCCGCTGGTGTCCATGCTGCCTGCACTGCTCGCCAAGTCCACAGCCTGCTACAACCCACTGGTCTACGCACTCAGCCATCCCAAGTTCAGACAGGCGATGCAGGAAGAAATACCCTGCTGCTGTGTCAATGAATCTGACAGCAGCAGCTCCGACACCAAGAGCTCCGTCACTGAAGCAACCGTGGCCAAG
>MWS_Marinogammarus_marinus_rnaspades_NODE_13177_length_2610_cov_11.026451_g9548_i0.p
ATGGCTCACAGCCATAGCCCCTTCGCCGGTCCTTTGAGCAGCTCTGATGGCATCTCCTTCGGCTACCCCAGCGGCGTGTCTCTGGTGGACATCGTCCCACAGCACATGAAGAACTATATCCACTCTCACTGGGCCAACTTCCCACCCGTCAACCCCATGTGGCACTTCCTGCTGGGGATCGTCTACGTCGTCCTGGGCACACTCGCCATCTTCGGTAACGGGGTGGTGGTGTACCTCTTCCTGAAGTGCAAGAAGCTGCGGTCGCCCTCCAACCTCCTGGTCGCCAACTTGGCCGTCACTGACATGCTCATGCTACTGACTCAGTTTCCCTTCTTCGTGTACAACACCTTCAATGGCGGTGTGTGGGCCTTCTCACACTTCATGTGTGAACTCTACGCTGCCTTCGGATCCATATCAGGATTGGGCTCTCTTTGGACGCTGGTGTTCATCAGCTACGACAGATACAACGTTATCGTGCACGGTGTGGCAGGCACGCCGCTCTCCTTCACCAAGTCCGCCCTGTTCCTAGTGTTCATATGGGGGTACTCCACAGCAGTGTCCCTCCCCCCCTTCTTCGGCTGGGGGCGATACATCCCTGAGGGTATACTGGACTCTTGCTCTTTCGACTACCTTACACGAGACTGGAGCGTACGATCCCACGGTGTGTTCCTGCTCGTATTCTGCTACGTCGTGCCTCTATGCACGATCCTCTACTCGTACATCTTCATCGTAAAGGCCATCGTGTCGCATGAGAATGCCATGAGGGAGCAGGCCAAGAAGATGAACGTCTCCAACCTGCGCTCTGGGAAGGATGATGGTGGCCAGAGCGCCGAGATGAGAGTTGCTAAGGTGGCCTGCATCAACGTGACGCTTTGGTTCGTGTGTTGGACTCCTTACGCAGCCATCGTGATTCAGGGCCTGTTCTTCGACCAGTCCTCCATCACGCCGCTGGTCTCCATGCTGCCCGCTCTGCTCGCCAAGAGCACCGCCTGCTACAACCCAATGGTCTACGCACTCAGCCACCCCAAGTTCAGACAGGCGATGCAAGAAGAGGTGCCTTGCTGCTGTGTCAATGAGGCGGATAGCAGCAGCTCCGACACCAAGAGCTCCGTCACTGAAACTACCGTGGAAAAG
>MWS_Gammarus_fossarum_rnaspades_NODE_21020_length_2284_cov_5.689624_g13860_i0.p
ATGAGCCACTATCACAGTCCTACAGCAGCGTCTGGCAGCGCCACCTTCGGCTACCCTAGCGGGGTGTCGCTTGTGGACATCGTGCCGGAACATATGAAGGAACACATCCACCCACACTGGGCCAACTTCCCGCCGGTCAACCCCATGTGGCATTTCCTGCTGGGGATCGTCTACGTCGTGCTCGGATCTCTGGCTATCTTCGGTAACGGCGTGGTGGTGTACCTCTTCATCAAGTCCACCAAGATCCGGTCTCCCTCCAACCTACTGGTGACCAACCTGGCAGTCACGGACCTGCTGATGCTGGTCAGTCAGTTCCCCTTCTTCGTGTGGAACACCTTCAGTGGCGGAGTCTGGGCCTTCCCTTACTTCACATGTCAACTCTACGCAGCATTCGGGGCGGTGGCCGGATTGGGTTCCCTCTGGTCGCTGGTGTTCATCAGCTACGACAGGTACAATGTAATCGTGAACGGTGTTGCCGGTAAGCCCCTCACTTATACCAAGAGCGCCATGTTCCTGGCGTTTATCTGGAGCTACTCCATCGCCGTGTCCATCCCCCCCTTCATCGGCTGGGGACGATACATCCCTGAAGGTATCCTGGACTCCTGCTCGTTCGACTACCTGACACGAGACTGGAACGTCCGATCCCACGGAGTGTTCCTGTTCGTGTTCTGCTACGTCGTGCCGCTCTGCACGATCCTCTACTCGTATATCTTCATCGTGAAGGCAATTGTATCGCACGAGAAAGCCATGAGGGAGCAAGCCAAGAAGATGAATGTCTCAAACCTGCGCTCCGGGGGGAAGGATGATGTCAGTCAGAGCGCAGAGATAAGGGTAGCCAAAGTGGCCTGCATCAACGTTACGCTGTGGCTCGTGTGTTGGACTCCTTACGCCGCCATAGTGATCCAGGGCCTGTTCTTCGACCAGTCCTCCATCACTCCGCTGGTGTCCATGTTGCCCGCTCTGCTCGCTAAGACGACCGCCTGCTACAACCCTATGGTCTACGCACTCAGTCATCCTAAGTTCAGACAGGCGATGCAAGAAGAGGTGCCCTGCTGCTGCGTCAACGAGTCAGCCAATAGCAGCAATTCAGACTCCAAGAGCACCGTCACTGAAACAACAGAGGAAAAG
>MWS_Gammarus_wautieri_rnaspades_NODE_16213_length_2223_cov_4.205033_g12503_i0.p
ATGAGCCACTATCACAGTCCTATAGCAGCGTCTGGCAGCGCCATCACCTTCAGCTACCCTAGCGGGGTGTCGCTTGTGGACATCGTGCCGGAACATATGAAGGAACACATCCACCCACACTGGGCCAACTTCCCGCCGGTCAACCCCATGTGGCATTTCCTGCTGGGGATCGTCTACGTCGTGCTCGGATCTCTGGCTATCTTCGGTAACGGCGTGGTGGTGTACCTCTTCATAAATTCCACCAAGATCCGGTCTCCCTCCAACCTACTAGTTGTCAACCTGGCAGTCACGGACCTGCTGATGCTGGTCAGTCAGTTCCCCTTCTTCGTGTGGAACACCTTCAGTGGCGGAGTCTGGGCCTTTCCTTACTTCACATGTCAACTCTACGCAGCATTCGGGGCGGTGGCCGGATTGGGTTCCCTCTGGTCGCTGGTGTTCATCAGCTACGACAGGTACAATGTGATCGTGAACGGTGTGGCCGGTAAGCCCCTCACTTATACAAAGAGCGCCATGTTCCTGGCGTTTATCTGGAGCTACTCCATCGCCGTGTCCATCCCCCCCTTCATCGGCTGGGGACGATACATCCCTGAAGGTATCCTGGACTCCTGCTCTTTCGACTACCTGACACGAGACTGGAACGTCCGATCCCACGGAGTGTTTCTGTTCGTGTTCTGCTACGTCGTGCCGCTCTGCACGATCCTCTACTCGTATATCTTCATCGTGAAGGCAATTGTATCCCACGAGAAAGCCATGAGGGAGCAGGCCAAGAAGATGAATGTCTCAAACCTGCGCTCCGGGAAGGATGATGTCAGTCAGAGCGCAGAGATAAGGGTAGCCAAAGTGGCCTGCATCAACGTTACGCTGTGGCTCGTGTGTTGGACTCCTTACGCCGCCATAGTGATTCAGGGCCTGTTCTTCGACCAGTCCTCCATCACTCCGCTGGTGTCAATGTTGCCCGCTCTGCTCGCTAAGACGACCGCCTGCTACAACCCTATGGTCTACGCACTCAGCCATCCTAAGTTCAGACAGGCGATGCAAGAAGAGGTGCCCTGCTGCTGCGTCAACGAGTCAGACAAGAGCAATTCAGACTCCAAGAGCACCGTCACTGAAACAACAGAGGAAAAG
>MWS_Gammarus_pulex_rnaspades_NODE_19291_length_2134_cov_5.310647_g14406_i0.p
ATGGGCCACTATCACAGTCCTTCGGCAGCGTCTGGCAGCGCTATCACCTACGGCTACCCTAGCGGGGTGTCGCTCGTGGACATTGTGCCGGAACATATGAAGGAACACATCCACCCACACTGGGCCAACTTCCCGCCGGTCAACCCCATGTGGCATTTCCTGCTGGGGATCGTCTATGTGTTGCTGGGATCTCTGGCTATCTTCGGTAACGGCGTGGTGGTGTACCTCTTCATCAAGTCCACCAAGATCCGGTCACCCTCCAACCTGCTGGTGGCCAACCTGGCAGTCACGGATATGCTGATGCTGGTCAGTCAGTTCCCCTTCTTCGTGTGGAACACCTTCAGTGGCGGAGTCTGGGCCTTCCCTTACTTCACGTGTCAACTCTACGCAGCATTCGGGGCAGTGGCCGGATTGGGCTCCCTTTGGACGCTGGTGTTCATCAGCTACGACAGGTACAATGTGATCGTGAACGGTGTGGCCGGCGAACCCCTCACTTATACCAAGAGCGTCATGTTCCTGGTGTTTATCTGGAGCTACTCCATCGCCGTGTCCATCCCCCCCTTCATCGGCTGGGGACGATACATCCCTGAAGGTATCCTGGACTCCTGCTCGTTCGACTACCTGACACGAGATTGGAACGTCCGCTCCCACGGCGTGTTCCTGTTTGTGTTCTGCTACATCGTCCCGCTGTGCACGATTATCTACTCGTATATCTTCATCGTGAAGGCCATCGTATCGCACGAGAGAGCCATGCGGGAGCAAGCCAAGAAGATGAATGTCGCCAACCTGCGCTCCGGGAAGGATGATGGGGGTCAGAGCGCCGAGATGAGGGTAGCCAAAGTGGCCTGCATCAACGTTACTCTGTGGCTCGTGTGTTGGACTCCTTACGCCGCCATTGTGGTTCAGGGCCTGTTTTTCGACCAGTCTTCCATCACTCCGCTGGTCTCGATGCTGCCCGCTCTGCTCGCCAAGACGACCGCCTGCTACAACCCAATGGTCTACGCACTCAGCCATCCTAAGTTCAGACAGGCGATGCAAGAAGAGGTACCCTGCTGCTGCGTTAACGAGTCAGACAACAGCCACTCCGACTCCAAGAGCAACGTCACTGAAACAACAGAGGAAAAG
>MWS_Gammarus_chevreuxi_rnaspades_NODE_7568_length_2736_cov_11.600670_g4614_i0.p
ATGGCCCACCATCACAGTCCCTTAGCAGGTCCCCTCCATGCAGCCGATGGGGAAATCACTTTCGGCTACCCTGGCGGGGTGTCGCTGGTGGACATTGTGCCCCAGCACATGAAGGAATACATCCATCCCCACTGGACCAACTACCCGCCCGTCAACCCCATGTGGCACTTCCTGCTGGGCGTCGTCTATGTCGTGCTGGGAACCCTGGCCATCTTTGGTAACGGCGTGGTGGTATACCTCTTCGTCAAGTCCAAGAAGCTGCGGTCGCCCTCCAACCTTCTGGTCACTAACCTGGCCGTCACCGACATGCTCATGCTGCTGACACAATTCCCCTTCTTCGTGTACAACTGCTTCAACGGGGGGGTCTGGTCCTTCTCCCCATTCATATGTGAACTGTACGCCGCACTCGGGGCCGTGTCGGGTCTGGGGTCCCTCTGGACGCTGGTGTTCATCAGCTACGACAGGTACAATGTGATCGTGCATGGTGTGGGAGGCACGCCGCTCTCCTTCACCAAGAGCGCCCTGTTCCTGGCCTTCGTCTGGGGCTACTCCGTCGCAATGTCCCTCCCCCCTTTCTTCGGCTGGGGGCGCTACATCCCCGAAGGTATCCTTGACTCCTGCTCGTTCGACTACCTGACACGAGACTGGAGTGTGCGCTCCCACGGCGTGTTCCTGTTCGTGTTCTGTTACGTCGTGCCGCTGAGCACGATCATCTACTCGTATCTCTACATCGTGAAGGCAATCGTTTCACACGAGAAGGCCATGAGGGAGCAAGCCAAGAAGATGAATGTCTCCAACCTGCGCTCCGGAAAGGATGATGGTGGCCAGAGCGCCGAGATGAGGGTAGCCAAGGTGGCTTGCATCAACGTCACGCTCTGGCTCATGTGCTGGACACCTTACGCCTCCATCGTCATTCAGGGCCTGTTCTTCGACCAGTCCTCCATCACTCCCTTGGTTTCCATGCTGCCCGCGCTGCTCGCAAAATCGACGGCCTGCTACAACCCGATGGTCTACGCGCTAAGTCATCCCAAGTTCAGACAGGCAATGCAGGAAGAGGTTCCCTGCTGCTGTGTCAACGAGTCAGACGGCAACAGCTCTGACTCAAAGAGCACCGTCACTGAAACAACGATGGAAAAG
>MWS_Hyalella_azteca_rnaspades_NODE_3860_length_3567_cov_79.396884_g2165_i0.p
ATGTCTCACAGCCACTACGCGAGTGCCTCGAGGGGAGCCCTCACGGGAGGAGCAAATGACTTCGTTTTCGGATACGCCCCAGGGGTGTCGGTGGTGGACATCGTACCTCCTCATATGAAAGATTTGATTCATCCTCACTGGAGTAGCTTCCCGCCCCCCAACCCCATGTGGCACTACCTACTTGGGATCATTTACATCGTAATGGGCGTTTTGGCAACCTTTGGCAACGGCGTTGTGATTTACCTGTACATGAAAATCAAGAAGCTGCGGACGCCGTCCAACTTGCTGGTGCTGAACCTCGCCATCATGGACATGCTGATGCTGCTGTCGCAGTTCCCGTTCTTCGTCTACAACTGCTTCCACGGTGGAGTTTGGGCCTTCTCACCCTTCATGTGCGAGCTATATGCCTGCTTCGGAGCCATCTCAGGCCTCGGCTCGCTCTGGACTCTCGTGTTCATCAGTTACGACAGGTACAACGTGATCGTTAAAGGCGTCGGAGGCAAGCCGCTGAGCTTCGGTAAGGCCATGATGTGTTTGGTCTTCGTCTGGGGCTACGCCACCGCCATCTCCTTGCCCCCCTTCTTCGGCTGGGGGCGCTACATTCCTGAAGGTATTCTCGACTCGTGCTCGTTCGACTATCTGTCTCGAGACTGGAGCATTCGGTCTCACGGAGTGTTCCTCTTCTTCTTCTGCTACTGCGTGCCTCTAAGCACCATTTTGTACTCGTACGTCTACATCGTAAAGGCCATAATTTCGCACGAGAAGGCCATGAGGGAGCAAGCCAAGAAAATGAACGTCACGAACTTACGATCTGGCAAGGATGATGGCGGGCAGAGCGCCGAGATGCGTGTCGCTAAAGTCGCCTGCATCAACGTGACTCTATGGCTCGTCTGCTGGACGCCATACGCAGCTATTGTTCTCCAGGGCCTGTTCTTCGACCAGTCGAGCATCACGCCGCTGGTGTCGATGCTACCGGCGCTGCTGTGCAAGACCACCGCCTGCTACAACCCCATGGTGTATGCGCTCAGCCACCCGCGCTTCCGTCAGGCAATGATGACGGAGATTCCATGCTGCTGCGTGCACGAGCCTGACGACAGCACGGCTGAGAGTAAGAGCGCCGTCACGGAGCAGCAGGTTGCCGAGAAG
>MWS_Parhyale_hawaiensis_rnaspades_NODE_16060_length_1441_cov_89.490043_g9184_i0.p
ATGTCCCACAGCCACAGCCCATATGCTGTTCCGGGGGGCCAGGCCCCAGGAGGACCCAGCTTCGGGTACCCACCGGGGGTGTCGCTTGTGGACATTGTTCCTCCACACATCAAGGATCTCATCCATCCTCACTGGAGTAACTTCCCACCCGTCAACCCGATGTGGCATTACCTATTGGGTGTCATTTATATCATCCTTGGCTCTCTGGCTATCTTTGGCAATGGTGTCGTCATCTACCTCTTCCTCAAGGTGAAGAGGCTCAGGATGCCTTCAAACCTACTGGTAGTCAACTTGGCTATCATGGACATGCTAATGTTGCTTTCGCAGTTCCCGTTTTTCGTGTGGAACTGCTTCAACGGAGGCGTTTGGATGTTCTCACCTTTCATGTGCGAGCTCTACGCCTGTTTCGGCTCCGTATCTGGGCTCGGCTCGCTGTGGACGCTCGTGTTCATCAGCTACGACAGGTACAACGTCATCGTCCACGGCGTTGGAGGCAAGCCCCTCACATTCACAAAGGCTGCTCTCTTCTTGTTGTTTGTGTGGAGCTATGCAATTGCCATCTCACTTCCACCTTTCTTTGGCTGGGGCCGCTACATTCCGGAAGGTATTTTGGACTCTTGCTCCTTCGATTACCTGTCCCGCCCATGGAGTATTCGTTCCCACGGAGTGTTCCTGTTCGTGTGCTGTTACTGCGTGCCGCTCTGCACCATCCTGTACTCCTACATCTTCATCGTCAAAGCAATCGTATCGCATGAGAAGGCAATGAGGGCGCAAGCCAAGAAAATGAACGTCACTAACCTCCGTTCAGGCAAGGACGATGGTGGTCAAAGTGCAGAGATGAGGGTGGCTAAAGTGGCCTGCATCAACGTAACGCTGTGGCTCATATGCTGGACACCTTATGCCGCCATTGTTCTACAGGGCCTGTTCTTTGACCAATCAACCATCACGCCGCTGGTGTCGATGCTGCCGGCGCTCCTGGCGAAATCCACGGCCTGTTACAACCCAATGGTGTACGCGCTCAGTCATCCGCGCTTCCGACAGGCAATGCAGACTGAGGTCCCTTGCTGCTGCGTGCAGGAACCGGACGACAGCACATCGGACGCTAAAAGCACTGCCACTGAGCAGCAGAATGAAAGCAAA
>MWS_Talitrus_saltator_rnaspades_NODE_3502_length_2869_cov_1077.475532_g2674_i0.p
ATGTCGTACGGTAATAGCTACGGAAGCCCCTCCAGCAGCGCCCTTACGGGGGCCAACCAATTTGCATTCGGGTACCCCCCGGGAGTGTCCGTTGTGGACATCGTACCCCCCCACATGAAGGATCTGATCCACCCCCACTGGAGCAACTTTCCCCCCCCAAACCCCATGTGGCATTTCCTCCTTGGAGTCATCTACATCGTGCTTGGTACCGTCGCAACCTTTGGAAATGGGGTGGTTATTTACCTCTACATGAAGCTGAAGAAGCTGAGGACGCCCTCTAACATGCTTGTCGTGAACCTGGCGGTGATGGACATGCTGATGCTGGTGTCCCAGTTCCCATTCTTCGTGTGGAACTCTTTCAACGGCGGCGTCTGGGACTTCTCGCCCTTCATGTGCGAGCTGTACTCTTGCTTTGGCGCGATCTCTGGCCTAGGCTCCCTGTGGACTCTCGTTTTCATCAGCTACGACAGGTACAACGTCATCGTGCACGGTGTAGCGGGAAAACCTCTGACCTTCGCAAAAGCTGGACTTTTCCTCGCCTTCGTCTGGGGCTATGCGACGGCCATCTCCCTCCCGCCCTTCTTTGGCTGGGGACGTTACATCCCTGAAGGTATCCTCGACTCATGTTCGTTCGATTACCTATCTCGCGACTGGAGTATCCGATCCCACGGAATGTTCCTCTTCTTATTCTGCTACTGCCTGCCGCTCAGTACCATCTTGTACTCGTACATCTTCATCGTGCGTGCCATCATTTCTCACGAAAAAGCCATGAGGGCCCAGGCTAAGAAAATGAACGTGACGAACCTTCGTACCGGGAAGGATGATGGAGGTCAGAGCGCAGAGATGAGGGTTGCCAAAGTGGCCTGCATTAATGTGACGCTGTGGCTGGTGTGCTGGACTCCGTACGCCGCCATCGTGGTGCAGGGCCTCTTCTTCGACCAGTCGAGTATCACACCCCTGGTGTCCATGTTGCCTGCTCTGCTGGCGAAGACCACGGCCTGCTACAACCCAATTGTGTACGCGCTCAGCCATCCGCGCTTCCGACAGGCGATGCAGACTGAGGTGCCCTGCTGCTGCGTTCAGGAGCCAGACGAAGCCAGCAGCGCTCCCGACAGCAAGAGTACTGCCACTGAGCAGCAGAATACTGAAAAA
>UV/SWS_Talitrus_saltator_GDUJ01_underscore_gi_0_gb_GDUJ01054881.1_.p
ATGAAAGTTCCAAGTATAGAAATTGATTTAATAAACAGTACGATGAAGTGTCGTAGTCGTGAACAGTGCTCTTATAAGAAAGCGTTCGAGCCCTCCAGAAGTGATTTGACTCCCGATTTGAATAGCAGTACAAATGTTGCTACCGTATATTGCGCACTAAAAACAAATGATCCTCAAGAAAGAACTTTTCTGCAATGCTGCCAATTAAAAGACGATAATAAACTCCTAGGAAGAAGATATAATTCGTCTGTGAATAGGATAACGAACTCGCATTTGTGCCCCAATGGCACCTCGTACCTGTATCAAGTTACTAACAATGGCTCCCAAGGTGCAACAGCTTCTACCTTTGTCTTGCCTTTGAATGTAACAGCAGACTGTTTCTGGGTTTCCGAAGTCACGGTGAAGAAGCCTTGGATGAACCTGTTCAGAAATGATACTTCTCTCTTGTGCCTTACCAACCCTCACTGGTTGAAGTTTGATCCTCCTGAGCCCGAGGGTTTCAAGAAGACGACTCTGAACAGCATATATGCGATCGTGGCCATGACGGGCACAGTGGGCAACATCGCTGCGATTTTCCTTTTTTCGAGCTCTCGGTCCCTGAGGAGTCCATCCAACCTGCTCATCATCAACCTGGCAGTGAGTGACCTGAGCCTCGTCAGCACCCTCTGGCTTTACCTCTACAATTCATTGCATGGACAACTGATCGGCTGCTCGCTGTACGGCATGGCTGGAGGCCTGGCGGGCACGGCAGCCATCATGAACCTGTCAGCCATTTCCCTGGACCGATGTCTGGCCATCTCCTTCCCTCTGCATCCTGGACGCAAGCTCTCCACGAGGCAGGCTTGGCTGATCATCATCTTCATCTGGAGCTACTCCCTGAGCTTTTCAGTGGTGCCCCTGCTGGGCATCGAGGGGGTGGCGTATGTGCCGGAGGGGAACGGCCACAGCTGCAGCTTCGACTACTTGTCTCCGAACACCAACAACCTGCTCTTCATTTGGACTTACTTCGTGGGGGCGTGGGTGGTGCCGCTCGTCATCATCGCCTGCAGCTACGCTAAGATCGCGGTCGTGGCTCGCCGTCATCTCCTCACTCGTCTCGAGTTGCAGCCCAACCGACTCGAGATGTCCCATCTTGTCGTCAAAAACAAATACCTGCGTAAGCTGTACGGCTCGACTCCACCTGCTAACTTCATGTCAGAGTATGCCACCAAAATCACCGAGGAATACGATATCAAAAGAGCTCTTTTCCACGCGTCGATTCCTCCAGTTAATGCTCTGGCTGTCTGGATGGGCTTTCGCTTTCAAAGTTCTTTGCAGTTGTCGAGTTTTGAGGCGCAGAGGAATGGTGCGCATCACTCGTCTATTCTCAAGAACAGCTACTGTGCCGCAACATCGCGACCACTTGCCGGTTCGATCGCAGATCGTAAACGCCTTTACAAGCATCCAGCAGAATTGCCTGGAATTCAAGGCGGTCTCAGCTTGAGGGAATCGGCTCGAATTCATGCACCATCGACATCCGAATCTCCCCAATTCAGACCAAGGATAAGACCGAGGGCTGTGAGATCACATCGCTGCAACAGGATCATGCACAAAGTCTCCAGAGAGATGAGGCTGACCCGCATCCCGGGGGGGCTGGTGCTGCTGTGGTTCTGCGCGTGGACGCCGTACGCAGTGGTGGCGCTGCTGGGCATCTCCGGCTACACGGCGTTGCTGACGCCCTTCTCTGTCGTCGTGCCCGGACTGGCTTGCAAGCTGGCAGCCTGCATCGACCCTTACGTCTACGCGCTCTCGCACCCGCGCTGCAAGGTTGAGCTAAAGAAGCGTCTGCGTGCCCTGCGCCAGTCTTTTTCACGCTCCTCGGCGCAGCTCAGCCCGCCTGCCAGAAGCAGTGAGCTCGTCAGCGCCAGCGTCGCCTCCGCCAAGGCCTGCAGACCACGCCCCAATCAACGCGGTTACCTGCACTCCTCCCGTTTCTCATTGAAGCCAGTGAAAGCTGAGAACCCAAGCCCGATGTCTCCACCTGATGCTCCACATGAAACTTCAGCATTCAGTAATTGTCTACAGACGACACACTCGCTGAAGTTCAGCTGCAACTCAGGACAACACCGCGGTCATCTTCACGAAAACTTGATTTGCGAAACTACCGAACTCGGCACACTTGATGAGGGCAGCAATCCGATAGCTCACAATGATGAGCGATTTTTTTCTGCAACAGCTGGCAGAAATCCGAAGTTACTTGCCAAAACAGACCACAGAAACTGCAGCCTAATGAGTGTGTCAAAGAACTGTAACTCCACACAAAGCAATGATTGTGACGCTTCCACTTGTTATAAGTTTGTTAAGATTTCTGAGCACTCTAATCTGCAGAAAAAGTTACCTGATACTGGGAGAAGCAATGACCCTTTAGGGAAAAATTCTTCTATTCGTTATTCAAGTTTTGGGGAGAAAAACAGGAGAAAATGTATGTTAGATACTCAATCTAACTTTACGGCCTCCAATTCGGATTTCTTTCAGTCTTCTGCTGTTGATTTGAAGTTGTCACCGTTTTCTAGAATCCATCAAGAGCAGAAACCTGCTGCTGAAGAGAGAATTTCACGTTTGCCAAATTCTATATCTGAACGGGATTTTATGCAGCCACGAAAATTCGATACGATAATTTTTCTGAAGACCGATTTCGCCAGCGTCTATAGCACTCCGCTTAGATTATTGGCGAGGTCCAATTCAACCGACAATCTGAACTCCGCTCAA
>Nonopsin_Hyalella_azteca_rnaspades_NODE_26774_length_987_cov_2.126316_g14561_i0.p
ATGTCACTGGGTATCATGGTTCTACCGTTCAGTGTCACCGTGGAAGTCTTCGACACTTGGCTGTTCGGGCCGCTGTGGTGTTCTGTGTGGCTTGCCGTCGATGTGTGGATGTCTACCTCGTCCATCCTCAACCTTGTCGTCATCAGCTTTGACAGATACGTTGCTGTGACAAGACCGGTTTCCTACCCGAACCTCATGACATCAACCAGGGCAAAAATTTTAATTGGGGTGGTTTGGGTAACGTCATTCGTTATCTGCTTCCCACCCCTGGTAGGTTGGAACGACAAGCACCAAACTCTGGCGTCCAGCGGTGCGTCTTGTCATCTCACGTGCGAACTCACTAACGAGATAGGTTACGTGTTGTACTCCGCCTTAGGCTCTTTCTTTCTTCCAATGTTCGTCATGATGTTCTTCTACTGGAAGATATACTTGGCAGCAGCTGAAACAACCAAGGCAATTAATCGAGGGTTCAAAACTACCAGAGACCAGAAAGATGGAACAGCCAAAAGATTTGATGATCACGTAACGCTGCGCATCCACAGAGGAAAGAACAGTTCCGAGCGTAGCCGTGACGGCAGACCTATTAAGGCCCACTATGCAGCTGTGCGCAAAACCAAATCAGAGTCACTCGGGCCTCAGAACCTTTACGACGCTCCAGCAAACGTACCACACGATGGAGTAGAACTCGTGTCCATAGAAGGCAATAGGAAGACGAAGGCTCGGCTTATAAAACGTCAAGACAACCTCCGCTTAAACGCTCCGCCGAGGTTATCGGTGGAGTCGACTAATTCTACTCAGGCCGCGTCTGGAGGTAGCGACACAAGTGGAGCAGAAAGCTCGACAAGCTGCCATAATGGAAGTGTGACTCCCACGGCGACCCGAAGCGCTTCTCGAATGGGGCGAAGGAACATCAAAATGCAAGTGAAGCGCTTCCGCATGGAAACCAAAGCT
>Nonopsin_Gammarus_fossarum_GHDA01_underscore_gi_0_gb_GHDA01249023.1_.p
ATGTCGAACGGTATTTTCAATATAGTACCACAAGTGATTCCCACTTACAATGCTACACAAACGATTAGTAGTACAATCGCTACGACAACTCTAGCGAATACATTTTCCATCTTTGAACAAACAAGCCTGGCAACTGAATCAATTGCATCCACATCGACTGACATATCACCAGCGGCATGTTTTGGTTTTGTTCTATTGATATTAGCTACTGTTGGTGGCAATACATTGGTTCTTCTGGCACTGTATCTCGACAAACGTCTTCATTCGCCGTCATTTTATCTGATTGCTAATATGGCTATTGCCGACTTATTATTAGGTTTATCTGTCCTACCATTTTCTTCTGCACTTGAGCTACTCAAAGAACGATGGATATTTGGACAAGGTTTATGTTCGACATGGCTTGCACTCGATGTACTCTGCTGTACAGCGTCAATCATGGCTCTAATGGGTATCTCAATTGATCGATATATAGGTGTTACACGACCATTAAATTACAGCGGTATCATGACGACTCGTCGAACGATTTATTTAATAATTGTTGTTTGGGCTGTATCAATCTTAACGTCTGTTGTACCTTTATTTGGTTTAACTGATCGAGATGTAAAGTCTAATGATTCCAATATCGATGATGGACGTGTCGAAACATGTAAAGTGAATAAAAATAAATTTTATACCATATTTTCTTCGTTAATATCATTCTATATTCCTGTTATTATTCTTCTAATACTATATTCACGCGTTTATCAAGAAGCAAAAAAACAAGGACAAAAACTAGAAAATGAAAAACGTCGCCTGTATGAAATTGATTATCAGATTGCCTCGGAACATGTACGTCGAAGGCAAACTGGCATCTATGGACATAATAGTGAACAACAAATGAATGAACAACACTCACCGATAGTGACACCAAAAAATAGACGAGCTACTTCGAATTTCATTCATGATCTGCAAGCTGAAGTGTCATCAAGCCTTCTCAAGAAC
