# Supplementary material for: The diversity of opsins in Lake Baikal amphipods (Amphipoda: Gammaridae)
Source: BMC Ecol Evol. 2021 May 10;21:81. doi: 10.1186/s12862-021-01806-9 (PMC8108468; doi:10.1186/s12862-021-01806-9)
Supplement: Supplementary file 6 — Additional file 6: Table S3. Primers used in this work. [file 12862_2021_1806_MOESM6_ESM.xlsx]

## Sheet: Sheet1
Primer name	Primer sequence	Anneals to (according to an in silico analysis):
		G. pulex MWS	G. pulex LWS (at least one)	G. lacustris LWS (at least one)	Gm. fasciatus LWS (at least one)	Micr. wahlii LWS (at least one)	E. cyaneus LWS (at least one)	E. verrucosus LWS (at least one)	Omm. albinus LWS	G. wautieri MWS	G. chevreuxi LWS (at least one)	G. fossarum LWS (at least one)	G. wautieri LWS (at least one)	G. chevreuxi MWS	G. fossarum MWS
MWS_1F	ATGGGCCACTCTCACAGT	v	x	x	x	x	x	x	x	x	x	x	x	x	x
MWS_1R	GAAGATAGCCAGAGATCC	v	x	x	x	x	x	x	x	v	x	x	x	x	v
MWS_4F	TCGACTACCTGACACGAG	v	x	x	x	x	x	x	x	v	x	x	x	v	v
MWS_4R	CATCTTCTTGGCTTGCTC	v	x	v	v	v	v	v	v	v	v	v	v	v	v
MWS_7R	GACCATTGGGTTGTAGCA	v	x	x	x	x	x	x	x	v	x	x	x	v	v
LWS_4F	GCGGAACTGACTACCTCA	x	v	v	v	v	v	v	v	x	x	v	v	x	x
LWS_4R	GACTCCCATCTTCTTGGC	v	v	v	v	v	v	v	v	v	v	v	v	v	v
LWS_7R	CACGATGGGGTTGTAGAC	x	v	v	v	v	v	v	v	x	v	v	v	x	x
