# Supplementary material for: The diversity of opsins in Lake Baikal amphipods (Amphipoda: Gammaridae)
Source: BMC Ecol Evol. 2021 May 10;21:81. doi: 10.1186/s12862-021-01806-9 (PMC8108468; doi:10.1186/s12862-021-01806-9)
Supplement: Supplementary file 7 — Additional file 7: Table S4. Species compositions of amphipods attracted to light traps deployed in the littoral of Lake Baikal. [file 12862_2021_1806_MOESM7_ESM.xlsx]

## Sheet: S3_Diods_field
Date	Time	Diod color	Species	Quantity	Comments	General comments
02.08.2019 Fri	11:00pm-01:00am	R	Gmelinoides fasciatus	61		To the left of the Institute pier. Weather: windy; waves. Order: YBRGK. Counted in the morning.
		G	Gmelinoides fasciatus	12
		B	Gmelinoides fasciatus	38
		Y	Gmelinoides fasciatus	10
		K	Gmelinoides fasciatus	1
		R	Eulimnogammarus cyaneus	16
		G	Eulimnogammarus cyaneus	1
		B	Eulimnogammarus cyaneus	0
		Y	Eulimnogammarus cyaneus	1
		K	Eulimnogammarus cyaneus	0
		R	Eulimnogammarus vittatus	6
		G	Eulimnogammarus vittatus	0
		B	Eulimnogammarus vittatus	0
		Y	Eulimnogammarus vittatus	0
		K	Eulimnogammarus vittatus	0
		R	Pallasea cancellus	17
		G	Pallasea cancellus	4
		B	Pallasea cancellus	5
		Y	Pallasea cancellus	14
		K	Pallasea cancellus	0
		R	Micruropus wahlii	117	both subspecies (wohlii + platycercus)
		G	Micruropus wahlii	52	both subspecies (wohlii + platycercus)
		B	Micruropus wahlii	31	both subspecies (wohlii + platycercus)
		Y	Micruropus wahlii	17	both subspecies (wohlii + platycercus)
		K	Micruropus wahlii	0	both subspecies (wohlii + platycercus)
		R	Micruropus kozhovi	9
		G	Micruropus kozhovi	7
		B	Micruropus kozhovi	9
		Y	Micruropus kozhovi	12
		K	Micruropus kozhovi	0
		R	Baicalogammarus pullus + Pallasea kessleri	13
		G	Baicalogammarus pullus + Pallasea kessleri	9
		B	Baicalogammarus pullus + Pallasea kessleri	7
		Y	Baicalogammarus pullus + Pallasea kessleri	14
		K	Baicalogammarus pullus + Pallasea kessleri	0
		R	Brandtia latissima latior	0
		G	Brandtia latissima latior	0
		B	Brandtia latissima latior	0
		Y	Brandtia latissima latior	2
		K	Brandtia latissima latior	0
		R	Eulimnogammarus marituji	1
		G	Eulimnogammarus marituji	2
		B	Eulimnogammarus marituji	0
		Y	Eulimnogammarus marituji	0
		K	Eulimnogammarus marituji	0
		R	Other	5	including Eulimnogammarus viridis viridis
		G	Other	1
		B	Other	0
		Y	Other	1
		K	Other	2
		R	Macrohectopus branickii	1
		G	Macrohectopus branickii	1
		B	Macrohectopus branickii	0
		Y	Macrohectopus branickii	0
		K	Macrohectopus branickii	0
07.08.2019 Wed	10-11:30pm	R	Gmelinoides fasciatus	0		GRKBY, 5' each. To the right from the Institute pier. Depth about 35 cm.
		Y	Gmelinoides fasciatus	6
		G	Gmelinoides fasciatus	1
		B	Gmelinoides fasciatus	3
		K	Gmelinoides fasciatus	0
		hand net	Gmelinoides fasciatus	0
		R	Micruropus wahlii	17	both subspecies (wohlii + platycercus)
		Y	Micruropus wahlii	30	both subspecies (wohlii + platycercus)
		G	Micruropus wahlii	20	both subspecies (wohlii + platycercus)
		B	Micruropus wahlii	48	both subspecies (wohlii + platycercus)
		K	Micruropus wahlii	2	both subspecies (wohlii + platycercus)
		hand net	Micruropus wahlii	15
		R	Micruropus kozhovi	7
		Y	Micruropus kozhovi	6
		G	Micruropus kozhovi	20
		B	Micruropus kozhovi	17
		K	Micruropus kozhovi	0
		hand net	Micruropus kozhovi	3
		R	Eulimnogammarus sp.	1	Red antennae (E. vittatus or maackii?)
		Y	Eulimnogammarus sp.	0
		G	Eulimnogammarus sp.	0
		B	Eulimnogammarus sp.	0
		K	Eulimnogammarus sp.	0
		hand net	Eulimnogammarus sp.	0
		R	Pallasea cancellus	0
		Y	Pallasea cancellus	1
		G	Pallasea cancellus	0
		B	Pallasea cancellus	0
		K	Pallasea cancellus	0
		hand net	Pallasea cancellus	0
		R	Eulimnogammarus vittatus	0
		Y	Eulimnogammarus vittatus	1
		G	Eulimnogammarus vittatus	0
		B	Eulimnogammarus vittatus	0
		K	Eulimnogammarus vittatus	0
		hand net	Eulimnogammarus vittatus	34
		R	Eulimnogammarus cyaneus	0
		Y	Eulimnogammarus cyaneus	0
		G	Eulimnogammarus cyaneus	0
		B	Eulimnogammarus cyaneus	0
		K	Eulimnogammarus cyaneus	0
		hand net	Eulimnogammarus cyaneus	12
		R	Brandtia latissima latior	0
		Y	Brandtia latissima latior	0
		G	Brandtia latissima latior	0
		B	Brandtia latissima latior	0
		K	Brandtia latissima latior	0
		hand net	Brandtia latissima latior	1
09.08.2019 Fri	10:30-11:30pm	R	Gmelinoides fasciatus	61		To the right of the Institute pier; depth about 35 cm. Moonlight, still, a ship with a blue light to the left the of pier. Order: YRKBG. Y and R attracted fish. Y: also saw a big amphipod (E. verrucosus?)
		Y	Gmelinoides fasciatus	12
		G	Gmelinoides fasciatus	38
		B	Gmelinoides fasciatus	10
		K	Gmelinoides fasciatus	1
		hand net	Gmelinoides fasciatus	0
		R	Micruropus wahlii	30
		Y	Micruropus wahlii	5
		G	Micruropus wahlii	12
		B	Micruropus wahlii	23
		K	Micruropus wahlii	0
		hand net	Micruropus wahlii	94
		R	Eulimnogammarus vittatus	1
		Y	Eulimnogammarus vittatus	0
		G	Eulimnogammarus vittatus	0
		B	Eulimnogammarus vittatus	0
		K	Eulimnogammarus vittatus	0
		hand net	Eulimnogammarus vittatus	66
		R	Eulimnogammarus sp.	2
		Y	Eulimnogammarus sp.	0
		G	Eulimnogammarus sp.	0
		B	Eulimnogammarus sp.	0
		K	Eulimnogammarus sp.	0
		hand net	Eulimnogammarus sp.	0
		R	Eulimnogammarus cyaneus	0
		Y	Eulimnogammarus cyaneus	0
		G	Eulimnogammarus cyaneus	0
		B	Eulimnogammarus cyaneus	2
		K	Eulimnogammarus cyaneus	0
		hand net	Eulimnogammarus cyaneus	12
		R	Micruropus sp.	117	< 1 mm-long
		Y	Micruropus sp.	39	< 1 mm-long
		G	Micruropus sp.	127	< 1 mm-long
		B	Micruropus sp.	121	< 1 mm-long
		K	Micruropus sp.	2	< 1 mm-long
		hand net	Micruropus sp.	0	< 1 mm-long
		R	Micruropus kozhovi	1
		Y	Micruropus kozhovi	0
		G	Micruropus kozhovi	1
		B	Micruropus kozhovi	1
		K	Micruropus kozhovi	0
		hand net	Micruropus kozhovi	0
10.08.2019 Sat	10:00-11:30pm	R	Eulimnogammarus cyaneus	1		To the right of the pier; depth about 35 cm. Completely still. Full moon + several ships. All animals were very small. Have not seen any fish.
		Y	Eulimnogammarus cyaneus	0
		G	Eulimnogammarus cyaneus	1
		B	Eulimnogammarus cyaneus	0
		K	Eulimnogammarus cyaneus	0
		hand net	Eulimnogammarus cyaneus	13	4 animals longer 1 mm
		R	Micruropus wahlii	1
		Y	Micruropus wahlii	5
		G	Micruropus wahlii	2
		B	Micruropus wahlii	1
		K	Micruropus wahlii	0
		hand net	Micruropus wahlii	0
		R	Micruropus sp.	1146	all under 1 mm
		Y	Micruropus sp.	732	all under 1 mm
		G	Micruropus sp.	884	all under 1 mm
		B	Micruropus sp.	436	all under 1 mm
		K	Micruropus sp.	10
		hand net	Micruropus sp.	2
		R	Eulimnogammarus vittatus	0
		Y	Eulimnogammarus vittatus	0
		G	Eulimnogammarus vittatus	0
		B	Eulimnogammarus vittatus	0
		K	Eulimnogammarus vittatus	0
		hand net	Eulimnogammarus vittatus	22
		R	Micruropus kozhovi	0
		Y	Micruropus kozhovi	0
		G	Micruropus kozhovi	0
		B	Micruropus kozhovi	0
		K	Micruropus kozhovi	0
		hand net	Micruropus kozhovi	2
		R	Gmelinoides fasciatus	0
		Y	Gmelinoides fasciatus	0
		G	Gmelinoides fasciatus	3
		B	Gmelinoides fasciatus	2
		K	Gmelinoides fasciatus	0
		hand net	Gmelinoides fasciatus	0
12.08.2019 Mon	10:00-11:30pm	R	Macrohectopus branickii	1		Still weather. Installed the traps from the pier (vertically, depth about 20 cm at the bottleneck). Order: GBYRK 5' each. G, B, Y: clearly saw Macrohectopus females.
		Y	Macrohectopus branickii	0
		G	Macrohectopus branickii	1
		B	Macrohectopus branickii	0
		K	Macrohectopus branickii	0
		R	Micruropus sp.	151	3 relatively large animals (~3mm).
		Y	Micruropus sp.	353	1 relatively large animal (~3mm).
		G	Micruropus sp.	182
		B	Micruropus sp.	290	5 relatively large animals (~3mm).
		K	Micruropus sp.	2
		R	Gmelinoides fasciatus	3
		Y	Gmelinoides fasciatus	0
		G	Gmelinoides fasciatus	0
		B	Gmelinoides fasciatus	4	3 animals were < 1 mm
		K	Gmelinoides fasciatus	0
15.08.2019 Thu	10:00-11:00pm	R	Micruropus wahlii	0		Completely still. Saw female Macrohectopus and fish.
		Y	Micruropus wahlii	0
		G	Micruropus wahlii	1
		B	Micruropus wahlii	0
		K	Micruropus wahlii	0
		R	Pallasea sp.	0
		Y	Pallasea sp.	0
		G	Pallasea sp.	1
		B	Pallasea sp.	0
		K	Pallasea sp.	0
