# Supplementary material for: The diversity of opsins in Lake Baikal amphipods (Amphipoda: Gammaridae)
Source: BMC Ecol Evol. 2021 May 10;21:81. doi: 10.1186/s12862-021-01806-9 (PMC8108468; doi:10.1186/s12862-021-01806-9)
Supplement: Supplementary file 8 — Additional file 8: Table S5. The relationship between the number of discovered opsins, habitat depth, and assembly quality. [file 12862_2021_1806_MOESM8_ESM.xlsx]

## Sheet: busco_both
Species	Complete_BUSCOs	Single_BUSCOs	Duplicated_BUSCOs	Fragmented_BUSCOs	Missing_BUSCOs	Assembler	Depth	Depth_min	Depth_max	Depth info	Typical_depth	Typical_mindepth	Typical_maxdepth	Typical_source	N_LWS_opsins_merged	Group
Acanthogammarus_godlewskii	60.9	54.5	6.4	20.7	18.4	rnaSPAdes	91	2	180	O. M. Kozhova and L. R. Izmest'eva (eds.): Lake Baikal. Evolution and Biodiversity. Backhuys Publ, Leiden, 447 pp., 209 figs., 78 tables, 1998. ISBN 90‐5782‐001‐3.	35	10	60	Kamaltynov (ed. Timoshkin 2001)	3	Baikal_2
Asprogammarus_rhodophthalmus	78.3	56.3	22	13.1	8.6	rnaSPAdes					55	10	100	Kamaltynov (ed. Timoshkin 2001)	1	Baikal_1
Baikalogammarus_pullus	68.4	39.1	29.3	15.4	16.2	rnaSPAdes	25	0	50	O. M. Kozhova and L. R. Izmest'eva (eds.): Lake Baikal. Evolution and Biodiversity. Backhuys Publ, Leiden, 447 pp., 209 figs., 78 tables, 1998. ISBN 90‐5782‐001‐3.	5	0	10	Kamaltynov (ed. Timoshkin 2001)	0	Baikal_1
Boeckaxelia_carpenterii	70.8	60.2	10.6	15.1	14.1	rnaSPAdes					21	2	40	Kamaltynov (ed. Timoshkin 2001)	1	Baikal_2
Boeckaxelia_potanini	58.4	54.4	4	17.9	23.7	rnaSPAdes					164	8	320	Kamaltynov (ed. Timoshkin 2001)	2	Baikal_2
Brachyuropus_grewingkii	75.4	63.5	11.9	14.4	10.2	rnaSPAdes					840.5	300	1381	Kamaltynov (ed. Timoshkin 2001)	0	Baikal_2
Brandtia_latissima	54.1	50.7	3.4	23.4	22.5	rnaSPAdes	17.5	3	32	O. M. Kozhova and L. R. Izmest'eva (eds.): Lake Baikal. Evolution and Biodiversity. Backhuys Publ, Leiden, 447 pp., 209 figs., 78 tables, 1998. ISBN 90‐5782‐001‐3.	16	0	32	Kamaltynov (ed. Timoshkin 2001)	2	Baikal_2
Carinurus_bicarinatus	63.7	54.2	9.5	16.4	19.9	rnaSPAdes	200	200	200	O. M. Kozhova and L. R. Izmest'eva (eds.): Lake Baikal. Evolution and Biodiversity. Backhuys Publ, Leiden, 447 pp., 209 figs., 78 tables, 1998. ISBN 90‐5782‐001‐3.	200	200	200	Kamaltynov (ed. Timoshkin 2001)	1	Baikal_2
Cornugammarus_maximus	61.3	55.6	5.7	20.7	18	rnaSPAdes					81.5	3	160	Kamaltynov (ed. Timoshkin 2001)	0	Baikal_2
Crypturopus_inflatus	43.7	39.8	3.9	24	32.3	rnaSPAdes	401	2	800	O. M. Kozhova and L. R. Izmest'eva (eds.): Lake Baikal. Evolution and Biodiversity. Backhuys Publ, Leiden, 447 pp., 209 figs., 78 tables, 1998. ISBN 90‐5782‐001‐3.	30	10	50	Kamaltynov (ed. Timoshkin 2001)	0	Baikal_1
Dorogostaiskia_parasitica	57.1	51.9	5.2	17.1	25.8	rnaSPAdes					30.75	1.5	60	Kamaltynov (ed. Timoshkin 2001)	2	Baikal_2
Echiuropus_macronychus	65.5	44.2	21.3	15.2	19.3	rnaSPAdes	83.5	2	165	O. M. Kozhova and L. R. Izmest'eva (eds.): Lake Baikal. Evolution and Biodiversity. Backhuys Publ, Leiden, 447 pp., 209 figs., 78 tables, 1998. ISBN 90‐5782‐001‐3.	13.5	13	14	Kamaltynov (ed. Timoshkin 2001)	5	Baikal_2
Eucarinogammarus_wagii	69	41.3	27.7	17.5	13.5	rnaSPAdes					158	16	300	Kamaltynov (ed. Timoshkin 2001)	0	Baikal_2
Eulimnogammarus_cruentus	78	68.7	9.3	15.1	6.9	rnaSPAdes	50.5	1	100	O. M. Kozhova and L. R. Izmest'eva (eds.): Lake Baikal. Evolution and Biodiversity. Backhuys Publ, Leiden, 447 pp., 209 figs., 78 tables, 1998. ISBN 90‐5782‐001‐3.	17.75	0.5	35	Kamaltynov (ed. Timoshkin 2001)	3	Baikal_2
Eulimnogammarus_cyaneus	75.2	59.4	15.8	12.8	12	rnaSPAdes	10	0	20	O. M. Kozhova and L. R. Izmest'eva (eds.): Lake Baikal. Evolution and Biodiversity. Backhuys Publ, Leiden, 447 pp., 209 figs., 78 tables, 1998. ISBN 90‐5782‐001‐3.	0.5	0	1	Kamaltynov (ed. Timoshkin 2001)	3	Baikal_2
Eulimnogammarus_czerskii	78.2	67.5	10.7	12.5	9.3	rnaSPAdes	63	1	125	O. M. Kozhova and L. R. Izmest'eva (eds.): Lake Baikal. Evolution and Biodiversity. Backhuys Publ, Leiden, 447 pp., 209 figs., 78 tables, 1998. ISBN 90‐5782‐001‐3.	13.25	1.5	25	Kamaltynov (ed. Timoshkin 2001)	3	Baikal_2
Eulimnogammarus_marituji	72.3	61.6	10.7	13.7	14	rnaSPAdes	2.5	2	3	O. M. Kozhova and L. R. Izmest'eva (eds.): Lake Baikal. Evolution and Biodiversity. Backhuys Publ, Leiden, 447 pp., 209 figs., 78 tables, 1998. ISBN 90‐5782‐001‐3.	15	0	30	Kamaltynov (ed. Timoshkin 2001)	2	Baikal_2
Eulimnogammarus_messerschmidtii	67.5	52.5	15	12.8	19.7	rnaSPAdes					0.5	0	1	Bedulina et al., 2014 (Zootaxa) http://dx.doi.org/10.11646/zootaxa.3838.5.2	2	Baikal_2
Eulimnogammarus_similis	82.2	70.1	12.1	11	6.8	rnaSPAdes	55.5	4	107	O. M. Kozhova and L. R. Izmest'eva (eds.): Lake Baikal. Evolution and Biodiversity. Backhuys Publ, Leiden, 447 pp., 209 figs., 78 tables, 1998. ISBN 90‐5782‐001‐3.	15	4	26	Kamaltynov (ed. Timoshkin 2001)	0	Baikal_2
Eulimnogammarus_testaceus	79.8	68	11.8	12.7	7.5	rnaSPAdes	1	1	1	O. M. Kozhova and L. R. Izmest'eva (eds.): Lake Baikal. Evolution and Biodiversity. Backhuys Publ, Leiden, 447 pp., 209 figs., 78 tables, 1998. ISBN 90‐5782‐001‐3.	0.25	0.25	NA	Kamaltynov (ed. Timoshkin 2001)	2	Baikal_2
Eulimnogammarus_ussolzewii	73.3	63.9	9.4	14.2	12.5	rnaSPAdes	366.5	36	697	O. M. Kozhova and L. R. Izmest'eva (eds.): Lake Baikal. Evolution and Biodiversity. Backhuys Publ, Leiden, 447 pp., 209 figs., 78 tables, 1998. ISBN 90‐5782‐001‐3.	398.5	100	697	Kamaltynov (ed. Timoshkin 2001)	1	Baikal_2
Eulimnogammarus_verrucosus	85.4	67.4	18	9.6	5	rnaSPAdes	6	0	12	O. M. Kozhova and L. R. Izmest'eva (eds.): Lake Baikal. Evolution and Biodiversity. Backhuys Publ, Leiden, 447 pp., 209 figs., 78 tables, 1998. ISBN 90‐5782‐001‐3.	6	0	12	Kamaltynov (ed. Timoshkin 2001)	4	Baikal_2
Eulimnogammarus_violaceus	70.7	61.8	8.9	17.4	11.9	rnaSPAdes	55.5	1	110	O. M. Kozhova and L. R. Izmest'eva (eds.): Lake Baikal. Evolution and Biodiversity. Backhuys Publ, Leiden, 447 pp., 209 figs., 78 tables, 1998. ISBN 90‐5782‐001‐3.	70.75	1.5	140	Kamaltynov (ed. Timoshkin 2001)	0	Baikal_2
Eulimnogammarus_viridulus	80	66.6	13.4	13.4	6.6	rnaSPAdes	15	0	30	O. M. Kozhova and L. R. Izmest'eva (eds.): Lake Baikal. Evolution and Biodiversity. Backhuys Publ, Leiden, 447 pp., 209 figs., 78 tables, 1998. ISBN 90‐5782‐001‐3.	15.25	0.5	30	Kamaltynov (ed. Timoshkin 2001)	2	Baikal_2
Eulimnogammarus_vittatus	70	57.8	12.2	14.1	15.9	rnaSPAdes	15	0	30	O. M. Kozhova and L. R. Izmest'eva (eds.): Lake Baikal. Evolution and Biodiversity. Backhuys Publ, Leiden, 447 pp., 209 figs., 78 tables, 1998. ISBN 90‐5782‐001‐3.	15	0	30	Kamaltynov (ed. Timoshkin 2001)	4	Baikal_2
Garjajewia_dershawini	64	58.3	5.7	16.4	19.6	rnaSPAdes					80.5	36	125	Kamaltynov (ed. Timoshkin 2001)	0	Baikal_2
Gmelinoides_fasciatus	79.8	53.9	25.9	12.2	8	rnaSPAdes	96	0	192	O. M. Kozhova and L. R. Izmest'eva (eds.): Lake Baikal. Evolution and Biodiversity. Backhuys Publ, Leiden, 447 pp., 209 figs., 78 tables, 1998. ISBN 90‐5782‐001‐3.	2.5	0	5	Kamaltynov (ed. Timoshkin 2001)	4	Baikal_1
Heterogammarus_sophianosii	84.8	71.1	13.7	8.9	6.3	rnaSPAdes					57.5	15	100	Kamaltynov (ed. Timoshkin 2001)	2	Baikal_2
Homalogammarus_brandtii	55.8	50.8	5	16.4	27.8	rnaSPAdes					35	10	60	Kamaltynov (ed. Timoshkin 2001)	3	Baikal_2
Hyalellopsis_carinata	75	62.1	12.9	14.8	10.2	rnaSPAdes	26.5	3	50	O. M. Kozhova and L. R. Izmest'eva (eds.): Lake Baikal. Evolution and Biodiversity. Backhuys Publ, Leiden, 447 pp., 209 figs., 78 tables, 1998. ISBN 90‐5782‐001‐3.	11.5	3	20	Kamaltynov (ed. Timoshkin 2001)	3	Baikal_2
Hyalellopsis_costata	69.4	55.8	13.6	17.3	13.3	rnaSPAdes	21	2	40	O. M. Kozhova and L. R. Izmest'eva (eds.): Lake Baikal. Evolution and Biodiversity. Backhuys Publ, Leiden, 447 pp., 209 figs., 78 tables, 1998. ISBN 90‐5782‐001‐3.	21	2	40	Kamaltynov (ed. Timoshkin 2001)	2	Baikal_2
Hyalellopsis_grisea	75.8	66.4	9.4	13.3	10.9	rnaSPAdes	15	15	15	O. M. Kozhova and L. R. Izmest'eva (eds.): Lake Baikal. Evolution and Biodiversity. Backhuys Publ, Leiden, 447 pp., 209 figs., 78 tables, 1998. ISBN 90‐5782‐001‐3.	10.5	6	15	Kamaltynov (ed. Timoshkin 2001)	0	Baikal_2
Hyalellopsis_setosa	67.8	61.6	6.2	17.9	14.3	rnaSPAdes	6	4	8	O. M. Kozhova and L. R. Izmest'eva (eds.): Lake Baikal. Evolution and Biodiversity. Backhuys Publ, Leiden, 447 pp., 209 figs., 78 tables, 1998. ISBN 90‐5782‐001‐3.	6	4	8	Kamaltynov (ed. Timoshkin 2001)	2	Baikal_2
Hyalellopsis_stebbingi	73.7	60.9	12.8	13.2	13.1	rnaSPAdes	26.5	1	52	O. M. Kozhova and L. R. Izmest'eva (eds.): Lake Baikal. Evolution and Biodiversity. Backhuys Publ, Leiden, 447 pp., 209 figs., 78 tables, 1998. ISBN 90‐5782‐001‐3.	15.25	0.5	30	Kamaltynov (ed. Timoshkin 2001)	2	Baikal_2
Linevichella_vortex	85.4	40.3	45.1	9	5.6	rnaSPAdes					44	0	88	Kamaltynov (ed. Timoshkin 2001)	5	Baikal_1
Macrohectopus_branickii	56.3	42.3	14	19.6	24.1	rnaSPAdes	800	0	1600	O. M. Kozhova and L. R. Izmest'eva (eds.): Lake Baikal. Evolution and Biodiversity. Backhuys Publ, Leiden, 447 pp., 209 figs., 78 tables, 1998. ISBN 90‐5782‐001‐3.	800	0	1600	Kamaltynov (ed. Timoshkin 2001)	0	Baikal_2
Macropereiopus_parvus	87.1	71.4	15.7	9.1	3.8	rnaSPAdes	672	4	1340	O. M. Kozhova and L. R. Izmest'eva (eds.): Lake Baikal. Evolution and Biodiversity. Backhuys Publ, Leiden, 447 pp., 209 figs., 78 tables, 1998. ISBN 90‐5782‐001‐3.	45.5	30	61	Kamaltynov (ed. Timoshkin 2001)	1	Baikal_2
Macropereiopus_wagneri	40.3	35.6	4.7	17.9	41.8	rnaSPAdes	692.5	5	1380	O. M. Kozhova and L. R. Izmest'eva (eds.): Lake Baikal. Evolution and Biodiversity. Backhuys Publ, Leiden, 447 pp., 209 figs., 78 tables, 1998. ISBN 90‐5782‐001‐3.	125	50	200	Kamaltynov (ed. Timoshkin 2001)	0	Baikal_2
Micruropus_glaber	77.3	64.4	12.9	12.9	9.8	rnaSPAdes	22	0	44	O. M. Kozhova and L. R. Izmest'eva (eds.): Lake Baikal. Evolution and Biodiversity. Backhuys Publ, Leiden, 447 pp., 209 figs., 78 tables, 1998. ISBN 90‐5782‐001‐3.	7.75	0.5	15	Kamaltynov (ed. Timoshkin 2001)	2	Baikal_1
Micruropus_parvulus	70.1	55.7	14.4	18.9	11	rnaSPAdes	343	6	680		12.65	0.3	25	Kamaltynov (ed. Timoshkin 2001)	1	Baikal_1
Micruropus_wahlii	93.4	40.8	52.6	4.5	2.1	rnaSPAdes	21	0	42		2.5	0	5	Kamaltynov (ed. Timoshkin 2001)	3	Baikal_1
Odontogammarus_calcaratus	77.5	66.2	11.3	14.4	8.1	rnaSPAdes	402.5	5	800		150	100	200	Kamaltynov (ed. Timoshkin 2001)	3	Baikal_2
Ommatogammarus_albinus	89	71.6	17.4	7.4	3.6	rnaSPAdes	680	47	1313		920.5	200	1641	Kamaltynov (ed. Timoshkin 2001)	1	Baikal_2
Ommatogammarus_flavus	84.6	70.3	14.3	9	6.4	rnaSPAdes	657.5	2	1313		350	100	600	Kamaltynov (ed. Timoshkin 2001)	1	Baikal_2
Oxyacanthus_curtus	65	59.7	5.3	21	14	rnaSPAdes					31	9	53	Kamaltynov (ed. Timoshkin 2001)	2	Baikal_2
Oxyacanthus_flavus	85.3	73.7	11.6	8	6.7	rnaSPAdes					33	5	61	Kamaltynov (ed. Timoshkin 2001)	0	Baikal_2
Oxyacanthus_sowinskii	71.7	63.9	7.8	17.7	10.6	rnaSPAdes					37	4	70	Kamaltynov (ed. Timoshkin 2001)	2	Baikal_2
Pachyschesis_branchialis	89.1	77.5	11.6	7.2	3.7	rnaSPAdes	540	200	880		665.5	200	1131	Kamaltynov (ed. Timoshkin 2001)	1	Baikal_2
Palicarinus_puzyllii	84.5	71.5	13	9.7	5.8	rnaSPAdes					125	50	200	Kamaltynov (ed. Timoshkin 2001)	2	Baikal_2
Pallasea_cancelloides	46.4	40.8	5.6	22.2	31.4	rnaSPAdes	89	0	178		5.5	1	10	Kamaltynov (ed. Timoshkin 2001)	3	Baikal_2
Pallasea_cancellus	77.7	61.2	16.5	11.4	10.9	rnaSPAdes	26.5	1	52		6	2	10	Kamaltynov (ed. Timoshkin 2001)	2	Baikal_2
Pallasea_grubei	74.2	60.7	13.5	15.9	9.9	rnaSPAdes	88	1	175		20.5	1	40	Kamaltynov (ed. Timoshkin 2001)	3	Baikal_2
Pallaseopsis_kessleri	59.7	52.9	6.8	21.6	18.7	rnaSPAdes	31	1	61		10.5	1	20	Kamaltynov (ed. Timoshkin 2001)	0	Baikal_2
Parapallasea_borowskii	71.9	59.6	12.3	15.3	12.8	rnaSPAdes	604.5	33	1176		350	100	600	Kamaltynov (ed. Timoshkin 2001)	1	Baikal_2
Parapallasea_wosnessenskii	81.7	70.2	11.5	10.3	8	rnaSPAdes	112.5	25	200		112.5	25	200	Kamaltynov (ed. Timoshkin 2001)	1	Baikal_2
Pentagonurus_dawydowi	77.6	59.6	18	11.8	10.6	rnaSPAdes								Kamaltynov (ed. Timoshkin 2001)	0	Baikal_2
Poekilogammarus_pictoides	78.6	62.5	16.1	13.2	8.2	rnaSPAdes	51.5	3	100		51.75	3.5	100	Kamaltynov (ed. Timoshkin 2001)	2	Baikal_2
Sluginella_kietlinskii	32	30.4	1.6	13.2	54.8	rnaSPAdes					600.5	1	1200	Kamaltynov (ed. Timoshkin 2001)	0	Baikal_2
