# Supplementary material for: The diversity of opsins in Lake Baikal amphipods (Amphipoda: Gammaridae)
Source: BMC Ecol Evol. 2021 May 10;21:81. doi: 10.1186/s12862-021-01806-9 (PMC8108468; doi:10.1186/s12862-021-01806-9)
Supplement: Supplementary file 9 — Additional file 9: Table S6. MWS-like substitutions in the LWS opsins of Baikal amphipods. [file 12862_2021_1806_MOESM9_ESM.xlsx]

## Sheet: Sheet1
Amino acid	Position in alignment	Position in B. taurus	Position in T. pacificus	Frequency in Baikal sequences	Baikal	LWS in European gammarids	MWS (European gammarids)	Known data about this position	position (TMHMM2.0 predictions)
S	128	3-4 (gap)	16	2	A, S, -, T	A, E, L	T, I, L, F, S		outside
T	128	3-4 (gap)	16	9	A, S, -, T	A, E, L	T, I, L, F, S		outside
H	176	37	34	2	Y, H	Y	H		outside
G	195	56	53	2	V, T, I, L, A, M, G	A, V, L	G		TM1
L	202	63	60	2	M, L	M, S	V, I, L		inside
S	229	89	87	5	V, T, I, A, C, S	N, T, L	S, T		TM2
Q	230	90	88	3	N, M, Q, L	M	Q	K is characteristic for insect UV opsins; E/N for insect blue opsins (Salcedo et al., 2003)	TM2
T	250	109	107	2	T, I, L, A, F, Y, S	Y, A, S, F	M, T, I	A109F is red-shifting in a butterfly opsin (Saito et al., 2019)	outside
I	250	109	107	2	T, I, L, A, F, Y, S	Y, A, S, F	M, T, I
A	256	115	113	30	V, T, I, A, G, C, F	V, T, M, G, C, F	A	A115C is red-shifting in a butterfly opsin (Saito et al., 2019)	TM3
G	264	123	121	11	V, T, I, A, G	A, V, I	G	I123V is red-shifting in a butterfly opsin (Saito et al., 2019)	TM3
T	288	146	145	3	N, T, A, D, K	A, E, K	S, T, E, K		inside
A	296	154	153	48	A, G, L	G, M, L	A, V		TM4
L	299	157	156	1	M, I, L	V, I	L
S	304	162	161	2	V, T, I, L, A, S	A, V, T, I	G, S		TM4
T	307	165	164	19	T, I, L, C, F, S	A, I, L	V, T, I		TM4
L	311	169	168	2	V, S, I, L	F, V, S, I	I, L		TM4
I	321	179	178	5	V, I	V	I		outside
W	340	198	195	14	W, T, I, L, M, F	T, I, L, M, A, F, S	W		outside
R	343	201	198	2	R, H, Q	H, Q	R		outside
I	355	213	210	8	I, L, C, F, Y	F, L	V, I		TM5
S	359	217	214	1	I, L, A, F, S	F, V, I, L	S, C
T	360	218	215	1	T, I	V, I	T
T	417	259	268	2	S, T	S	T		TM6
S	428	270	279	1	A, V, S, I	A, V, I	A, V, S
V	446	287	296	4	F, M, V, L	F, L	V		TM7
A	451	292	301	1	A, S	S	A	Lin et al., 1998: exp mutation in bovine rhodopsin shifts blue
L	453	294	303	3	F, L	F	L		TM7
V	480	321	330	3	M, V, -, L	L	V, I		inside
N	493	330	341	3	N, G, C, D, -, H, E	G, D	N, D		inside
S	498	334	345	2	N, R, -, D, S	N, H, E, D	S		inside
S	503	338	350	4	V, T, A, -, S	A, V, T	N, S, T		inside
