# Supplementary material for: The diversity of opsins in Lake Baikal amphipods (Amphipoda: Gammaridae)
Source: BMC Ecol Evol. 2021 May 10;21:81. doi: 10.1186/s12862-021-01806-9 (PMC8108468; doi:10.1186/s12862-021-01806-9)
Supplement: Supplementary file 10 — Additional file 10: Table S7. Information on sampling places and acclimation procedures for the individuals used for RNA or DNA extraction in this study. [file 12862_2021_1806_MOESM10_ESM.xlsx]

## Sheet: Sheet1
Species	Sampling place	Treatment prior to fixation	Phylogenetic clade	Experimental results	Number of samples analyzed	Comments
Gammarus pulex	Speckenbeker Au; Kiel, Germany	Fixed soon after sampling	European freshwater Gammaridae	RT-PCR: MWS found; LWS found	1	cDNA was a kind gift from Dr. Yulia Lubyaga
Gammarus lacustris	Lake 14 near the Bolshie Koty settlement	Fixed soon after sampling	G. lacustris	RNA extraction (whole body); RT-PCR: MWS not found; LWS found	3	cDNA was a kind gift from Dr. Yulia Lubyaga
Gammarus lacustris	A small water body in Irkuts; 52°16'05.1"N 104°16'56.6"E	Maintained in the laboratory for a about 2 months without additional experiments	G. lacustris	DNA extraction; PCR: MWS found with some primers; LWS found	2
Micruropus wahlii platycercus	Bolshie Koty bay (South Baikal); 51°54'11.67'' N 105°4'7.61''E	Maintained in the laboratory for 2 days without additional experiments	Baikal 1	RNA extraction (whole body); RT-PCR: MWS not found; LWS found	2
Macrohectopus branickii	Bolshie Koty bay (South Baikal); 51°54'11.67'' N 105°4'7.61''E	Maintained in the laboratory for 2 days without additional experiments	Baikal 1	RNA extraction (whole body); RT-PCR: MWS not found; LWS found	1
Gmelinoides fasciatus	Bolshie Koty bay (South Baikal); 51°54'11.67'' N 105°4'7.61''E	Maintained in the laboratory for 3 days without additional experiments	Baikal 1	RNA extraction; RT-PCR: MWS not found; LWS found	2
Gmelinoides fasciatus	Bolshie Koty bay (South Baikal); 51°54'11.67'' N 105°4'7.61''E	Maintained in the laboratory for 3 days without additional experiments	Baikal 1	DNA extraction; PCR: MWS not found; LWS found	2
Eulimnogammarus cyaneus	Bolshie Koty bay (South Baikal); 51°54'11.67'' N 105°4'7.61''E	Maintained in the laboratory for 3 days without additional experiments	Baikal 2	RNA extraction (head / rest of the body); RT-PCR: MWS not found; LWS found (both in the head and the rest of the body)	2
Eulimnogammarus cyaneus	Bolshie Koty bay (South Baikal); 51°54'11.67'' N 105°4'7.61''E	Maintained in the laboratory for about three weeks without additional experiments	Baikal 2	DNA extraction; PCR: MWS not found; LWS found	2
Ommatogammarus albinus	Bolshie Koty bay (South Baikal); 51°54'11.67'' N 105°4'7.61''E	Fixed immediately after sampling	Baikal 2	RNA extraction (head / rest of the body); RT-PCR: MWS not found; LWS found (both in the head and the rest of the body)	2	Frozen animals were a kind gift from Ekaterina Madyarova
